# Supplementary material for: Summer temperature can predict the distribution of wild yeast populations
Source: Ecol Evol. 2016 Jan 27;6(4):1236–50. doi: 10.1002/ece3.1919 (PMC4761769; doi:10.1002/ece3.1919)
Supplement: Supplementary file 3 — Data S2. Summarises the BLAST results for the 371 DNA sequences generated for this study, the species call of the associated yeast strains, and NCBI accession numbers. [file ECE3-6-1236-s003.tsv]

# The query name is the name of the DNA sequence query as it appears in blast outputs; DBuid is the unique identification number in the Bensasson lab yeast collection; ”classification” describes how we classified this sequence for the purpose of our statistical analysis; Ascore is the highest BLAST score when queried against Ascomycota at NCBI; Evalue is the E value associated with this; Cscore a…
queryname	DBuid	strainUID	sampleName	classification	species	originalfilename	closestBlastSpecies	Ascore	Evalue	Cscore	Pscore	GenBankAccession
AN1a.YM_ITS	DBP57	AN1a.YM	AN1a	otherAmplifiedITS	Saccharomyces sp.	AN1aYMITS.fa	Saccharomyces paradoxus	1097	0.0	NA	1097	KT206983
AN1b.SM_ITS	DBN22	AN1b.SM	AN1b	otherAmplifiedITS	Zygosaccharomyces bailii	AN1bSMITS.fa	Zygosaccharomyces bailii	327	7e-87	NA	NA	NA
AN1c.SM_ITS	DBN23	AN1c.SM	AN1c	otherAmplifiedITS	Starmerella bacillaris	AN1cSMITS.fa	Starmerella bacillaris	769	0.0	NA	159	KT206984
AN1c.SM_ITS	DBN23	AN1c.SM	AN1c	otherAmplifiedITS	Starmerella bacillaris	AN1cSMITS.fa	Starmerella bacillaris	769	0.0	NA	159	KT206984
AN1d.SM_ITS	DBN24	AN1d.SM	AN1d	otherAmplifiedITS	Zygosaccharomyces bailii	AN1dSMITS.fa	Zygosaccharomyces bailii	351	6e-94	NA	NA	NA
AN1e.2_ITS	DBP72	AN1e.2	AN1e	otherAmplifiedITS	Saccharomyces sp.	AN1e2ITS.fa	Saccharomyces paradoxus	269	2e-69	NA	269	NA
AN1e.YM_ITS	DBP56	AN1e.YM	AN1e	otherAmplifiedITS	Saccharomyces sp.	AN1eYMITS.fa	Saccharomyces paradoxus	1095	0.0	NA	1095	KT206985
AN1f.1_CEN15	DBP11	AN1f.1	AN1f	Scer	Saccharomyces cerevisiae	AN1f1c15.fa	Saccharomyces cerevisiae	637	3e-180	NA	102	NA
AN1f.2.1_CEN15	DBP62	AN1f.2.1	AN1f	Scer	Saccharomyces cerevisiae	AN1f2_1c15.fa	Saccharomyces cerevisiae	648	0.0	NA	102	NA
AN1f.2.1_CEN9	DBP62	AN1f.2.1	AN1f	Scer	Saccharomyces cerevisiae	AN1f2_1c9.fa	Saccharomyces cerevisiae	580	7e-163	NA	NA	NA
AN1f.SM_CEN9	DBN25	AN1f.SM	AN1f	Scer	Saccharomyces cerevisiae	AN1fSMc9.fa	Saccharomyces cerevisiae	307	6e-81	NA	NA	NA
AN1f.1_ITS	DBP11	AN1f.1	AN1f	Scer	Saccharomyces cerevisiae	AN1f1ITS.fa	Saccharomyces cerevisiae	1323	0.0	NA	1263	KT206986
AN1g.2m_CEN9	DBP59	AN1g.2m	AN1g	Scer,otherAmplifiedITS	Saccharomyces cerevisiae	AN1g2mc9.fa	Saccharomyces cerevisiae	639	0.0	NA	NA	KT206987
AN1g.2m_CEN6	DBP59	AN1g.2m	AN1g	Scer,otherAmplifiedITS	Saccharomyces cerevisiae	AN1g2mc6.fa	Saccharomyces cerevisiae	313	2e-82	NA	NA	NA
AN1g.SM_CEN9	DBN26	AN1g.SM	AN1g	Scer,otherAmplifiedITS	Saccharomyces cerevisiae	AN1gSMc9.fa	Saccharomyces cerevisiae	645	0.0	NA	NA	KT206988
AN1g.1_ITS	DBP12	AN1g.1	AN1g	Scer,otherAmplifiedITS	Saccharomycetales sp.	AN1g1ITSr.fa	Pichia kudriavzevii	774	0.0	NA	226	KT206989
AN1g.1_ITS	DBP12	AN1g.1	AN1g	Scer,otherAmplifiedITS	Saccharomycetales sp.	AN1g1ITSr.fa	Candida xylopsoci	774	0.0	NA	226	KT206989
AN1h.SM_ITS	DBN27	AN1h.SM	AN1h	otherAmplifiedITS	Starmerella bacillaris	AN1hSMITS.fa	Starmerella bacillaris	776	0.0	NA	159	KT206990
AN1h.SM_ITS	DBN27	AN1h.SM	AN1h	otherAmplifiedITS	Starmerella bacillaris	AN1hSMITS.fa	Starmerella bacillaris	776	0.0	NA	159	KT206990
AN1i.SM_ITS	DBN28	AN1i.SM	AN1i	otherAmplifiedITS	Meyerozyma sp.	AN1iSMITS.fa	Candida carpophila	1040	0.0	NA	297	KT206991
AN1i.SM_ITS	DBN28	AN1i.SM	AN1i	otherAmplifiedITS	Meyerozyma sp.	AN1iSMITS.fa	Meyerozyma caribbica	1040	0.0	NA	297	KT206991
AN1i.SM_ITS	DBN28	AN1i.SM	AN1i	otherAmplifiedITS	Meyerozyma sp.	AN1iSMITS.fa	Pichia guilliermondii	1040	0.0	NA	297	KT206991
AN1i.SM_ITS	DBN28	AN1i.SM	AN1i	otherAmplifiedITS	Meyerozyma sp.	AN1iSMITS.fa	Candida fukuyamaensis	1040	0.0	NA	297	KT206991
AN1j.SM_ITS	DBN29	AN1j.SM	AN1j	otherAmplifiedITS	Pichia kudriavzevii	AN1jSMITS.fa	Pichia kudriavzevii	881	0.0	NA	226	KT206992
AN1j.SM_ITS	DBN29	AN1j.SM	AN1j	otherAmplifiedITS	Pichia kudriavzevii	AN1jSMITS.fa	Pichia kudriavzevii	881	0.0	NA	226	KT206992
AN2b.SM_ITS	DBN30	AN2b.SM	AN2b	otherAmplifiedITS	Starmerella bacillaris	AN2bSMITS.fa	Starmerella bacillaris	787	0.0	NA	159	KT206993
AN2b.SM_ITS	DBN30	AN2b.SM	AN2b	otherAmplifiedITS	Starmerella bacillaris	AN2bSMITS.fa	Starmerella bacillaris	787	0.0	NA	159	KT206993
AN2d.SM_ITS	DBN31	AN2d.SM	AN2d	otherAmplifiedITS	Zygosaccharomyces bailii	AN2dSMITSf1.fa	Zygosaccharomyces bailii	370	6e-100	NA	NA	NA
AN2e.SM_ITS	DBN32	AN2e.SM	AN2e	otherAmplifiedITS	Starmerella bacillaris	AN2eSMITS.fa	Starmerella bacillaris	783	0.0	NA	159	KT206994
AN2e.SM_ITS	DBN32	AN2e.SM	AN2e	otherAmplifiedITS	Starmerella bacillaris	AN2eSMITS.fa	Starmerella bacillaris	783	0.0	NA	159	KT206994
AN2f.SM_ITS	DBN33	AN2f.SM	AN2f	otherAmplifiedITS	Starmerella bacillaris	AN2fSMITS.fa	Starmerella bacillaris	787	0.0	NA	159	KT206995
AN2f.SM_ITS	DBN33	AN2f.SM	AN2f	otherAmplifiedITS	Starmerella bacillaris	AN2fSMITS.fa	Starmerella bacillaris	787	0.0	NA	159	KT206995
AN2f.1_ITS	DBP75	AN2f.1	AN2f	otherAmplifiedITS	Starmerella bacillaris	AN2f1ITS.fa	Starmerella bacillaris	798	0.0	NA	159	KT206996
AN2f.YM_ITS	DBP74	AN2f.YM	AN2f	otherAmplifiedITS	Starmerella bacillaris	AN2fYMITS.fa	Starmerella bacillaris	816	0.0	NA	159	KT206997
AN2g.1_ITS	DBP76	AN2g.1	AN2g	otherAmplifiedITS	Hanseniaspora guilliermondii	AN2g1ITS.fa	Hanseniaspora guilliermondii	1223	0.0	NA	289	KT206998
AN2g.2_ITS	DBP77	AN2g.2	AN2g	otherAmplifiedITS	Hanseniaspora guilliermondii	AN2g2ITS.fa	Hanseniaspora guilliermondii	1193	0.0	NA	289	KT206999
AN2g.4_ITS	DBP79	AN2g.4	AN2g	otherAmplifiedITS	Hanseniaspora guilliermondii	AN2g4ITS.fa	Hanseniaspora guilliermondii	1252	0.0	NA	289	KT207000
AN2i.SM_ITS	DBN35	AN2i.SM	AN2i	otherAmplifiedITS	Lachancea thermotolerans	AN2iSMITS.fa	Lachancea thermotolerans	1124	0.0	NA	352	KT207001
AN2j.SM_ITS	DBN36	AN2j.SM	AN2j	otherAmplifiedITS	Starmerella bacillaris	AN2jSMITS.fa	Starmerella bacillaris	769	0.0	NA	159	KT207002
AN2j.SM_ITS	DBN36	AN2j.SM	AN2j	otherAmplifiedITS	Starmerella bacillaris	AN2jSMITS.fa	Starmerella bacillaris	769	0.0	NA	159	KT207002
AN2j.YM_ITS	DBP80	AN2j.YM	AN2j	otherAmplifiedITS	Starmerella bacillaris	AN2jYMITS.fa	Starmerella bacillaris	796	0.0	NA	159	KT207003
AN3a.SM_ITS	DBN38	AN3a.SM	AN3a	otherAmplifiedITS	Candida inconspicua	AN3aSMITS.fa	Candida inconspicua	773	0.0	NA	226	KT207004
AN3b.SM_ITS	DBN39	AN3b.SM	AN3b	otherAmplifiedITS	Zygosaccharomyces bailii	AN3bSMITS.fa	Zygosaccharomyces bailii	818	0.0	NA	217	KT207005
AN3c.SM_ITS	DBN40	AN3c.SM	AN3c	otherAmplifiedITS	Starmerella bacillaris	AN3cSMITS.fa	Starmerella bacillaris	803	0.0	NA	159	KT207006
AN3d.SM_ITS	DBN41	AN3d.SM	AN3d	otherAmplifiedITS	Pichia kudriavzevii	AN3dSMITS.fa	Pichia kudriavzevii	706	0.0	NA	223	KT207007
AN3e.1.1_CEN15	DBP60	AN3e.1.1	AN3e	Scer,otherAmplifiedITS	Saccharomyces cerevisiae	AN3e1_1c15.fa	Saccharomyces cerevisiae	1133	0.0	NA	167	KT207008
AN3e.1_CEN15	DBP13	AN3e.1	AN3e	Scer,otherAmplifiedITS	Saccharomyces cerevisiae	AN3e1c15.fa	Saccharomyces cerevisiae	1128	0.0	NA	168	KT207009
AN3e.1.1_CEN6	DBP60	AN3e.1.1	AN3e	Scer,otherAmplifiedITS	Saccharomyces cerevisiae	AN3e1_1c6.fa	Saccharomyces cerevisiae	1090	0.0	NA	NA	KT207010
AN3e.1_CEN6	DBP13	AN3e.1	AN3e	Scer,otherAmplifiedITS	Saccharomyces cerevisiae	AN3e1c6.fa	Saccharomyces cerevisiae	1094	0.0	NA	NA	KT207011
AN3e.2.1_ITS	DBP61	AN3e.2.1	AN3e	Scer,otherAmplifiedITS	Pichia kudriavzevii	AN3e2_1ITS.fa	Pichia kudriavzevii	711	0.0	NA	223	KT207012
AN3e.SM_CEN9	DBN42	AN3e.SM	AN3e	Scer,otherAmplifiedITS	Saccharomyces cerevisiae	AN3eSMc9.fa	Saccharomyces cerevisiae	1121	0.0	NA	100	KT207013
AN4F.1A_ITS	DBAB71	AN4F.1A	AN4f	otherAmplifiedITS	Saccharomyces sp.	an4f_1a_s1l.fa	Saccharomyces paradoxus	679	0.0	NA	679	NA
AN4H.1_ITS	DBAL44	AN4H.1	AN4h	otherAmplifiedITS	Saccharomyces sp.	AN4H_1S1L.fa	Saccharomyces paradoxus	792	0.0	NA	792	NA
AN4J.1_ITS	DBAL23	AN4J.1	AN4j	otherAmplifiedITS	Hanseniaspora guilliermondii	AN4j1ITSfq25.fa	Hanseniaspora guilliermondii	475	2e-131	NA	NA	NA
BobH.1_ITS	DBAD08	BobH.1	BOBh	otherAmplifiedITS	Hanseniaspora opuntiae	BOBH1S1Lfwd&rev.fa	Hanseniaspora opuntiae	1112	0.0	NA	289	KT207014
BobH.YM_ITS	DBAD07	BobH.YM	BOBh	otherAmplifiedITS	Hanseniaspora opuntiae	BOBHYMS1Lfwd&rev.fa	Hanseniaspora opuntiae	1101	0.0	NA	286	KT207015
CHO3b.2_ITS	DBI33	CHO3b.2	CHO3b	otherAmplifiedITS	Lachancea thermotolerans	CHO3b2.fa	Lachancea thermotolerans	1110	0.0	NA	358	KT207016
CR1a.1_ITS	DBV18	CR1a.1	CR1a	otherAmplifiedITS	Meyerozyma sp.	CR1A1_ITS2.fa	Meyerozyma caribbica	942	0.0	NA	297	KT207017
CR1a.1_ITS	DBV18	CR1a.1	CR1a	otherAmplifiedITS	Meyerozyma sp.	CR1A1_ITS2.fa	Candida carpophila	942	0.0	NA	297	KT207017
CR1a.1_ITS	DBV18	CR1a.1	CR1a	otherAmplifiedITS	Meyerozyma sp.	CR1A1_ITS2.fa	Meyerozyma guilliermondii	942	0.0	NA	297	KT207017
CR1a.1_ITS	DBV18	CR1a.1	CR1a	otherAmplifiedITS	Meyerozyma sp.	CR1A1_ITS2.fa	Pichia guilliermondii	942	0.0	NA	297	KT207017
CR1f.1_ITS	DBV20	CR1f.1	CR1f	otherAmplifiedITS	Meyerozyma sp.	CRIF1_ITS2.fa.fa	Candida carpophila	1117	0.0	NA	297	KT207018
CR1f.1_ITS	DBV20	CR1f.1	CR1f	otherAmplifiedITS	Meyerozyma sp.	CRIF1_ITS2.fa.fa	Candida fukuyamaensis	1117	0.0	NA	297	KT207018
CR1f.1_ITS	DBV20	CR1f.1	CR1f	otherAmplifiedITS	Meyerozyma sp.	CRIF1_ITS2.fa.fa	Pichia caribbica	1117	0.0	NA	297	KT207018
CR1k.1_ITS	DBV22	CR1k.1	CR1k	otherAmplifiedITS	Meyerozyma sp.	CR1K1_ITS2fwd&rev.fa	Meyerozyma caribbica	890	0.0	NA	297	KT207019
CR1k.1_ITS	DBV22	CR1k.1	CR1k	otherAmplifiedITS	Meyerozyma sp.	CR1K1_ITS2fwd&rev.fa	Candida carpophila	890	0.0	NA	297	KT207019
CR1k.1_ITS	DBV22	CR1k.1	CR1k	otherAmplifiedITS	Meyerozyma sp.	CR1K1_ITS2fwd&rev.fa	Meyerozyma guilliermondii	890	0.0	NA	297	KT207019
CR1k.1_ITS	DBV22	CR1k.1	CR1k	otherAmplifiedITS	Meyerozyma sp.	CR1K1_ITS2fwd&rev.fa	Pichia guilliermondii	890	0.0	NA	297	KT207019
CRO10I.1_ITS	DBAF30	CRO10I.1	CRO10i	otherAmplifiedITS	Hanseniaspora osmophila	CRO10i1ITS2fq25.fa	Hanseniaspora osmophila	289	2e-75	NA	NA	NA
CRO12b.1_CEN15	DBL38	CRO12b.1	CRO12b	Spar	Saccharomyces paradoxus	CRO12b1c15.fa	Saccharomyces paradoxus	911	0.0	NA	810	KT207020
CRO12b.1_CEN6	DBL38	CRO12b.1	CRO12b	Spar	Saccharomyces paradoxus	CRO12b1c6.fa	Saccharomyces cerevisiae	105	4e-20	NA	NA	KT207021
CRO12b.1_CEN9	DBL38	CRO12b.1	CRO12b	Spar	Saccharomyces paradoxus	CRO12b1c9.fa	Saccharomyces paradoxus	791	0.0	NA	713	KT207022
CRO13G.1_ITS	DBZ81	CRO13G.1	CRO13g	otherAmplifiedITS	Zygosaccharomyces florentinus	CRO13G1_ITS2.fa.fa	Zygosaccharomyces florentinus	695	0.0	NA	356	KT207023
CRO1k.SM_ITS	DBM78	CRO1k.SM	CRO1k	otherAmplifiedITS	Wickerhamomyces anomalus	CRO1kSMITS.fa	Wickerhamomyces anomalus	1027	0.0	NA	304	KT207024
CRO1k.SM_ITS	DBM78	CRO1k.SM	CRO1k	otherAmplifiedITS	Wickerhamomyces anomalus	CRO1kSMITS.fa	Wickerhamomyces anomalus	1027	0.0	NA	304	KT207024
CRO1l.1_CEN6	DBM71	CRO1l.1	CRO1l	Spar	Saccharomyces paradoxus	CRO1l1c6.fa	Saccharomyces cerevisiae	123	2e-25	NA	NA	KT207026
CRO1l.1_CEN9	DBM71	CRO1l.1	CRO1l	Spar	Saccharomyces paradoxus	CRO1l1c9.fa	Saccharomyces paradoxus	991	0.0	NA	879	KT207027
CRO1l.1_CEN15	DBM71	CRO1l.1	CRO1l	Spar	Saccharomyces paradoxus	CRO1l1c15.fa	Saccharomyces paradoxus	1045	0.0	NA	911	KT207025
CRO1l.1_CEN6_2	DBM71	CRO1l.1	CRO1l	Spar	Saccharomyces paradoxus	CRO1l1c6.1.fa	Saccharomyces cerevisiae	136	2e-29	NA	NA	NA
CRO1l.1_CEN9_2	DBM71	CRO1l.1	CRO1l	Spar	Saccharomyces paradoxus	CRO1l1c9.1.fa	Saccharomyces paradoxus	1103	0.0	NA	966	NA
CRO2d.1_CEN15	DBI51	CRO2d.1	CRO2d	Spar	Saccharomyces paradoxus	CRO2d1c15.fa	Saccharomyces paradoxus	1018	0.0	NA	886	KT207028
CRO2e.1_CEN15	DBI54	CRO2e.1	CRO2e	Spar	Saccharomyces paradoxus	CRO2e1c15.fa	Saccharomyces paradoxus	985	0.0	NA	872	KT207029
CRO2f.1_CEN15	DBI56	CRO2f.1	CRO2f	Spar	Saccharomyces paradoxus	CRO2f1c15.fa	Saccharomyces paradoxus	1031	0.0	NA	902	KT207030
CRO3d.1_CEN15	DBI59	CRO3d.1	CRO3d	Spar	Saccharomyces paradoxus	CRO3d1c15.fa	Saccharomyces paradoxus	960	0.0	NA	854	KT207031
CRO3e.1_CEN15	DBI61	CRO3e.1	CRO3e	Spar	Saccharomyces paradoxus	CRO3e1c15.fa	Saccharomyces paradoxus	845	0.0	NA	774	KT207032
CRO3o.1_ITS	DBZ74	CRO3o.1	CRO3o	otherAmplifiedITS	Kluyveromyces dobzhanskii	CRO301_ITS2.fa.fa	Kluyveromyces dobzhanskii	1177	0.0	NA	309	KT207033
CRO4a.1_CEN15	DBL32	CRO4a.1	CRO4a	Spar	Saccharomyces paradoxus	CRO4a1c15.fa	Saccharomyces paradoxus	924	0.0	NA	852	KT207034
CRO6b.1_ITS	DBL34	CRO6b.1	CRO6b	otherAmplifiedITS	Lachancea thermotolerans	CRO6b1ITS1.fa	Lachancea thermotolerans	1108	0.0	NA	358	KT207035
CRO6c.SM_ITS	DBM73	CRO6c.SM	CRO6c	otherAmplifiedITS	Wickerhamomyces anomalus	CRO6cSMITS.fa	Wickerhamomyces anomalus	1052	0.0	NA	304	KT207036
CRO6c.SM_ITS	DBM73	CRO6c.SM	CRO6c	otherAmplifiedITS	Wickerhamomyces anomalus	CRO6cSMITS.fa	Wickerhamomyces anomalus	1052	0.0	NA	304	KT207036
CRO7e.1_CEN6	DBM81	CRO7e.1	CRO7e	Spar	Saccharomyces paradoxus	CRO7e1c6.fa	Saccharomyces cerevisiae	120	2e-24	NA	NA	KT207039
CRO7e.1_CEN9	DBM81	CRO7e.1	CRO7e	Spar	Saccharomyces paradoxus	CRO7e1c9.fa	Saccharomyces paradoxus	994	0.0	NA	890	KT207040
CRO7e_CEN15	DBL47	CRO7e	CRO7e	Spar	Saccharomyces paradoxus	CRO7ec15.fa	Saccharomyces paradoxus	996	0.0	NA	865	KT207037
CRO7e.1_CEN15	DBM81	CRO7e.1	CRO7e	Spar	Saccharomyces paradoxus	CRO7e1c15.fa	Saccharomyces paradoxus	1198	0.0	NA	1056	KT207038
CRO7e.1_CEN6_2	DBM81	CRO7e.1	CRO7e	Spar	Saccharomyces paradoxus	CRO7e1c6.1.fa	Saccharomyces cerevisiae	136	2e-29	NA	NA	NA
CRO7e.1_CEN9_2	DBM81	CRO7e.1	CRO7e	Spar	Saccharomyces paradoxus	CRO7e1c9.1.fa	Saccharomyces paradoxus	1090	0.0	NA	949	NA
CRO7I.1_ITS	DBZ76	CRO7I.1	CRO7i	otherAmplifiedITS	Zygotorulaspora florentina	CRO7I1_ITS2.fa.fa	Zygotorulaspora florentina	890	0.0	NA	356	KT207041
CRO8a.1_CEN15	DBL36	CRO8a.1	CRO8a	Spar	Saccharomyces paradoxus	CRO8a1c15.fa	Saccharomyces paradoxus	962	0.0	NA	838	KT207042
DAV10B.1_ITS	DBAK40	DAV10B.1	DAV10b	otherAmplifiedITS	Wickerhamomyces anomalus	DAV10B1ITS2.fa	Wickerhamomyces anomalus	937	0.0	NA	304	KT207043
DAV10B.SM_ITS	DBAK41	DAV10B.SM	DAV10b	otherAmplifiedITS	Wickerhamomyces anomalus	DAV10BSM_ITS2.fa	Wickerhamomyces anomalus	1020	0.0	NA	304	KT207044
DAV10B.SM_ITS	DBAK41	DAV10B.SM	DAV10b	otherAmplifiedITS	Wickerhamomyces anomalus	DAV10BSM_ITS2.fa	Wickerhamomyces anomalus	1020	0.0	NA	304	KT207044
DAV10C.1_ITS	DBAK42	DAV10C.1	DAV10c	otherAmplifiedITS	Wickerhamomyces anomalus	DAV10C1ITS2.fa	Wickerhamomyces anomalus	1016	0.0	NA	304	KT207045
DAV10C.1_ITS	DBAK42	DAV10C.1	DAV10c	otherAmplifiedITS	Wickerhamomyces anomalus	DAV10C1ITS2.fa	Wickerhamomyces anomalus	1016	0.0	NA	304	KT207045
DAV11B.1_ITS	DBAK44	DAV11B.1	DAV11b	otherAmplifiedITS	Wickerhamomyces anomalus	DAV11B1ITS2.fa	Wickerhamomyces anomalus	991	0.0	NA	304	KT207046
DAV11E.1_ITS	DBAK46	DAV11E.1	DAV11e	otherAmplifiedITS	Wickerhamomyces anomalus	DAV11E1ITS2.fa	Wickerhamomyces anomalus	1003	0.0	NA	304	KT207047
DAV11E.1_ITS	DBAK46	DAV11E.1	DAV11e	otherAmplifiedITS	Wickerhamomyces anomalus	DAV11E1ITS2.fa	Wickerhamomyces anomalus	1003	0.0	NA	304	KT207047
DAV1A.1_CEN9	DBAA3	DAV1A.1	DAV1a	Spar	Saccharomyces paradoxus	DAV1a1c9r.fa	Saccharomyces paradoxus	592	1e-166	NA	551	KT207048
DAV.1B.1_ITS	DBAA5	DAV.1B.1	DAV1b	otherAmplifiedITS	Saccharomycetaceae sp.	DAV1B1_ITS2.fa	Saccharomyces paradoxus	1314	0.0	NA	1301	NA
DAV.1B.1_ITS_2	DBAA5	DAV.1B.1	DAV1b	otherAmplifiedITS	Saccharomycetaceae sp.	Dav1b1its2_2.fa	Lachancea thermotolerans	1058	0.0	NA	349	NA
DAV1E.1_CEN9	DBAJ76	DAV1E.1	DAV1e	Scer	Saccharomyces cerevisiae	DAV1e1c9.fa	Saccharomyces cerevisiae	1242	0.0	NA	136	KT207049
DAV1E.1_CEN9_2	DBAJ76	DAV1E.1	DAV1e	Scer	Saccharomyces cerevisiae	DAV1E1CERC9.fa	Saccharomyces cerevisiae	1242	0.0	NA	136	NA
DAV1F.1_ITS	DBAJ78	DAV1F.1	DAV1f	otherAmplifiedITS	Wickerhamomyces anomalus	Dav1f1SL1.fa	Wickerhamomyces anomalus	1005	0.0	NA	304	KT207050
DAV7A.1_ITS	DBAJ80	DAV7A.1	DAV7a	otherAmplifiedITS	Metschnikowia bicuspidata	DAV7A1ITS2.fa	Metschnikowia bicuspidata	506	1e-140	NA	217	KT207051
DAV7B.1_ITS	DBAK1	DAV7B.1	DAV7b	otherAmplifiedITS	Wickerhamomyces anomalus	DAV7B1ITS2.fa	Wickerhamomyces anomalus	1040	0.0	NA	304	KT207052
DAV7C.1_ITS	DBAK3	DAV7C.1	DAV7c	otherAmplifiedITS	Wickerhamomyces anomalus	DAV7C1ITS2.fa	Wickerhamomyces anomalus	1029	0.0	NA	304	KT207053
DAV7C.1_ITS	DBAK3	DAV7C.1	DAV7c	otherAmplifiedITS	Wickerhamomyces anomalus	DAV7C1ITS2.fa	Wickerhamomyces anomalus	1029	0.0	NA	304	KT207053
DAV8A.1_CEN9	DBAK5	DAV8A.1	DAV8a	Scer	Saccharomyces cerevisiae	DAV8A1C9.fa	Saccharomyces cerevisiae	682	0.0	NA	NA	KT207054
DAV8A.1_CEN9_2	DBAK5	DAV8A.1	DAV8a	Scer	Saccharomyces cerevisiae	DAV8A1CERC9.fa	Saccharomyces cerevisiae	682	0.0	NA	NA	NA
DAV8A.1_ITS	DBAK5	DAV8A.1	DAV8a	Scer	Saccharomyces cerevisiae	dav8a1S1L.fa	Saccharomyces cerevisiae	1095	0.0	NA	1058	KT207055
DAV9A.1_ITS	DBAK7	DAV9A.1	DAV9a	otherAmplifiedITS	Pichia manshurica	DAV9a1ITS2q25.fa	Pichia manshurica	161	6e-37	NA	NA	NA
DAV9B.1_ITS	DBAK9	DAV9B.1	DAV9b	otherAmplifiedITS	Wickerhamomyces anomalus	DAV9B1ITS2.fa	Wickerhamomyces anomalus	901	0.0	NA	304	KT207056
DAV9C.1_CEN9	DBAK11	DAV9C.1	DAV9c	Scer	Saccharomyces cerevisiae	DAV9C1c9.fa	Saccharomyces cerevisiae	1222	0.0	NA	127	KT207057
DAV9C.1_ITS	DBAK11	DAV9C.1	DAV9c	Scer	Saccharomyces cerevisiae	dav9c1s1l.fa	Saccharomyces cerevisiae	1323	0.0	NA	1276	KT207058
DAV9D.1_CEN9	DBAK38	DAV9D.1	DAV9d	Scer	Saccharomyces cerevisiae	DAV9D1_CERC9.fa.fa	Saccharomyces cerevisiae	1195	0.0	NA	111	KT207059
DAV9D.1_ITS	DBAK38	DAV9D.1	DAV9d	Scer	Saccharomyces cerevisiae	DAV9D1S1L.fa.fa	Saccharomyces cerevisiae	1348	0.0	NA	1297	KT207060
DAV9D.SM_CEN15	DBAK39	DAV9D.SM	DAV9d	Scer	Saccharomyces cerevisiae	DAV9DSM_CERC15.fa	Saccharomyces cerevisiae	1058	0.0	NA	118	KT207061
DAV9D.SM_CEN15_2	DBAK39	DAV9D.SM	DAV9d	Scer	Saccharomyces cerevisiae	Dav9dSMcerC15.fa	Saccharomyces cerevisiae	1097	0.0	NA	158	NA
DAV9D.SM_ITS	DBAK39	DAV9D.SM	DAV9d	Scer	Saccharomyces cerevisiae	Dav9dSMits2.fa	Saccharomyces cerevisiae	1287	0.0	NA	1234	KT207062
DAVAUXA.1_CEN9	DBAK49	DAVAUXA.1	DAVAUXa	Scer	Saccharomyces cerevisiae	DavAuxA1cerC9.fa	Saccharomyces cerevisiae	1108	0.0	NA	107	KT207063
DAVAUXA.1_ITS	DBAK49	DAVAUXA.1	DAVAUXa	Scer	Saccharomyces cerevisiae	DAVAUXA1ITS2.fa	Saccharomyces cerevisiae	1141	0.0	NA	1092	KT207064
DAVAUXB.1_CEN9	DBAK59	DAVAUXB.1	DAVAUXb	Scer	Saccharomyces cerevisiae	DAVAUXb1c9f.fa	Saccharomyces cerevisiae	627	5e-177	NA	NA	NA
DAVAUXG.1_CEN15	DBAK51	DAVAUXG.1	DAVAUXg	Scer	Saccharomyces cerevisiae	DAVauxG1pc15.fa	Saccharomyces cerevisiae	940	0.0	NA	NA	KT207065
DAVAUXG.SM_CEN9	DBAK52	DAVAUXG.SM	DAVAUXg	Scer	Saccharomyces cerevisiae	DAVAUXGSMCERC9.fa	Saccharomyces cerevisiae	1077	0.0	NA	NA	KT207066
DAVPINA.1_ITS	DBAK53	DAVPINA.1	DAVPINa	Scer,otherAmplifiedITS	Dekkera bruxellensis	DAVPINA1ITS2.fa	Dekkera bruxellensis	289	2e-75	NA	NA	KT207067
DAVPINA.SM_CEN9	DBAK54	DAVPINA.SM	DAVPINa	Scer,otherAmplifiedITS	Saccharomyces cerevisiae	DAVPINASMCERC9.fa	Saccharomyces cerevisiae	1225	0.0	NA	118	KT207068
DAVPINB.1_ITS	DBAK57	DAVPINB.1	DAVPINb	otherAmplifiedITS	Dekkera bruxellensis	DAVPINB1ITS2.fa	Dekkera bruxellensis	269	2e-69	NA	NA	NA
DAVPING.1_ITS	DBAK55	DAVPING.1	DAVPINg	Scer	Saccharomyces cerevisiae	DAVPING1ITS2.fa	Saccharomyces cerevisiae	444	4e-122	NA	419	NA
FGXD.1B_CEN15	DBAF22	FGXD.1B	FGXd	Scer	Saccharomyces cerevisiae	fgxd1bc15consensus.fa.fa	Saccharomyces cerevisiae	1063	0.0	NA	132	KT207069
FGXD.1D_CEN15	DBAI60	FGXD.1D	FGXd	Scer	Saccharomyces cerevisiae	fgxd1dc15.fa.fa	Saccharomyces cerevisiae	1113	0.0	NA	147	KT207070
FGXD.1D_CEN15_2	DBAI60	FGXD.1D	FGXd	Scer	Saccharomyces cerevisiae	FgxD1dcerC15.fa	Saccharomyces cerevisiae	1113	0.0	NA	147	NA
FGXD.1D_ITS	DBAI60	FGXD.1D	FGXd	Scer	Saccharomyces cerevisiae	fgxd1ds1l.fa	Saccharomyces cerevisiae	1342	0.0	NA	1290	KT207071
FGXD.SM_CEN15	DBAB17	FGXD.SM	FGXd	Scer	Saccharomyces cerevisiae	fgxdsmc15consensus.fa.fa	Saccharomyces cerevisiae	886	0.0	NA	NA	KT207072
FRI10B.1_ITS	DBAH18	FRI10B.1	FRI10b	otherAmplifiedITS	Candida albicans	FRI10B1ITS2.fa	Candida albicans	630	4e-178	NA	223	KT207073
FRI10C.1_ITS	DBAJ28	FRI10C.1	FRI10c	otherAmplifiedITS	Lachancea thermotolerans	FRI10C1_ITS2.fa	Lachancea thermotolerans	989	0.0	NA	352	KT207074
FRI11A.1_ITS	DBAJ30	FRI11A.1	FRI11a	otherAmplifiedITS	Candida albicans	Fri11a1ITS2.fa	Candida albicans	854	0.0	NA	262	KT207075
FRI11B.1_ITS	DBAJ32	FRI11B.1	FRI11b	Spar	Saccharomyces paradoxus	Fri11b1ITS2.fa	Saccharomyces paradoxus	1353	0.0	NA	1337	KT207076
FRI11D.SM_ITS	DBAJ39	FRI11D.SM	FRI11d	otherAmplifiedITS	Kazachstania servazzii	FRI11DSM_ITS2.fa.fa	Kazachstania servazzii	708	0.0	NA	248	KT207077
FRI11D.SM_ITS	DBAJ39	FRI11D.SM	FRI11d	otherAmplifiedITS	Kazachstania servazzii	FRI11DSM_ITS2.fa.fa	Kazachstania servazzii	708	0.0	NA	248	KT207077
FRI12B.SM_ITS	DBAH54	FRI12B.SM	FRI12b	otherAmplifiedITS	Lachancea thermotolerans	FRI12BSMS1L.fa	Lachancea thermotolerans	1067	0.0	NA	352	NA
FRI12C.1_ITS	DBAJ34	FRI12C.1	FRI12c	otherAmplifiedITS	Saccharomycetaceae sp.	fri12c1_its2_170412.fa	Lachancea thermotolerans	1115	0.0	NA	352	NA
FRI12C.1_ITS_2	DBAJ34	FRI12C.1	FRI12c	otherAmplifiedITS	Saccharomycetaceae sp.	Fri12c1ITS2.fa	Saccharomyces paradoxus	1337	0.0	NA	1319	NA
FRI14D.1_ITS	DBAH51	FRI14D.1	FRI14d	Spar	Saccharomyces paradoxus	fri14d1s1lcons.fa	Saccharomyces paradoxus	1299	0.0	NA	1290	KT207078
FRI1C.1_ITS	DBAH56	FRI1C.1	FRI1c	Spar	Saccharomyces paradoxus	FRI1c1ITS2.fa	Saccharomyces paradoxus	1335	0.0	NA	1324	KT207079
FRI1C.SM_ITS	DBAH08	FRI1C.SM	FRI1c	Spar	Saccharomyces paradoxus	Fri1cSMITS2.fa	Saccharomyces paradoxus	1269	0.0	NA	1261	KT207080
FRI2D.1_ITS	DBAH09	FRI2D.1	FRI2d	Spar	Saccharomyces paradoxus	Fri2D1ITS2.fa	Saccharomyces paradoxus	1306	0.0	NA	1297	KT207081
FRI3A.1_ITS	DBAH11	FRI3A.1	FRI3a	Spar	Saccharomyces paradoxus	Fri3a1ITS2.fa	Saccharomyces paradoxus	1323	0.0	NA	1312	KT207082
FRI3A.SM_ITS	DBAH12	FRI3A.SM	FRI3a	Spar	Saccharomyces paradoxus	FRI3aSMits2.fa	Saccharomyces paradoxus	1292	0.0	NA	1287	KT207083
FRI4D.1_ITS	DBAF25	FRI4D.1	FRI4d	Spar	Saccharomyces paradoxus	fri4d1s1lcons.fa	Saccharomyces paradoxus	1308	0.0	NA	1299	KT207084
FRI5D.SM_ITS	DBAJ37	FRI5D.SM	FRI5d	otherAmplifiedITS	Candida albicans	Fri5dSMits2.fa	Candida albicans	832	0.0	NA	262	KT207085
FRI6A.1_ITS	DBAH14	FRI6A.1	FRI6a	Spar	Saccharomyces paradoxus	FRI6a1ITS2.fa	Saccharomyces paradoxus	1234	0.0	NA	1231	KT207086
FRI9B.1_ITS	DBAH16	FRI9B.1	FRI9b	otherAmplifiedITS	Wickerhamomyces anomalus	FRI9B1ITS2.fa	Wickerhamomyces anomalus	982	0.0	NA	304	KT207087
FRI9D.1_ITS	DBAH29	FRI9D.1	FRI9d	otherAmplifiedITS	Debaryomyces hansenii	FRI9D1_ITS2.fa	Debaryomyces hansenii	1025	0.0	NA	309	KT207088
FRI9D.SM_ITS	DBAH52	FRI9D.SM	FRI9d	otherAmplifiedITS	Hyphopichia burtonii	Fri9dSMits2.fa	Hyphopichia burtonii	578	2e-162	NA	221	NA
FRI9D.SM_ITS	DBAH52	FRI9D.SM	FRI9d	otherAmplifiedITS	Hyphopichia burtonii	Fri9dSMits2.fa	Hyphopichia burtonii	578	2e-162	NA	221	NA
IGC1B.SM_ITS	DBAB58	IGC1B.SM	IGC1b	otherAmplifiedITS	Zygosaccharomyces bailii	IGC1bSMITSq25.fa	Zygosaccharomyces bailii	996	0.0	NA	297	NA
IGC1F.SM_ITS	DBAF74	IGC1F.SM	IGC1f	otherAmplifiedITS	Zygosaccharomyces bailii	IGC1fSMITS2q10.fa	Zygosaccharomyces bailii	423	1e-115	NA	NA	NA
LBW1f.1_CEN15	DBE04	LBW1f.1	LBW1f	Spar	Saccharomyces paradoxus	LBW1f1c15.fa	Saccharomyces paradoxus	838	0.0	NA	749	KT207089
LBW2a.6.1_CEN15	DBH64	LBW2a.6.1	LBW2a	Spar	Saccharomyces paradoxus	LBW2a61c15.fa	Saccharomyces paradoxus	740	0.0	NA	724	NA
LBW2a.6.1_CEN6	DBH64	LBW2a.6.1	LBW2a	Spar	Saccharomyces paradoxus	LBW2a61.fa	Saccharomyces cerevisiae	136	2e-29	NA	NA	KT207090
LBW2a.6.1_CEN9	DBH64	LBW2a.6.1	LBW2a	Spar	Saccharomyces paradoxus	LBW2a61c9.fa	Saccharomyces paradoxus	989	0.0	NA	895	KT207091
LBW2c.2.2_ITS	DBG51	LBW2c.2.2	LBW2c	otherAmplifiedITS	Lachancea thermotolerans	LBW2c22ITS.fa	Lachancea thermotolerans	1099	0.0	NA	358	KT207092
LBW2d.6.1_ITS	DBH63	LBW2d.6.1	LBW2d	otherAmplifiedITS	Lachancea thermotolerans	LBW2d61ITS.fa	Lachancea thermotolerans	1148	0.0	NA	352	KT207093
LBW2ha.1_CEN15	DBG03	LBW2ha.1	LBW2ha	Spar	Saccharomyces paradoxus	LBW2ha1c15.fa	Saccharomyces paradoxus	1067	0.0	NA	933	KT207094
LBW2hb.6_ITS	DBG62	LBW2hb.6	LBW2hb	otherAmplifiedITS	Lachancea thermotolerans	LBW2hb6ITS.fa	Lachancea thermotolerans	1159	0.0	NA	352	KT207095
LBW2ja.6.1_ITS	DBH65	LBW2ja.6.1	LBW2ja	otherAmplifiedITS	Lachancea thermotolerans	LBW2ja61ITS.fa	Lachancea thermotolerans	1113	0.0	NA	352	KT207096
LBW2jb.6_CEN15	DBG80	LBW2jb.6	LBW2jb	Spar	Saccharomyces paradoxus	LBW2jb6c15.fa	Saccharomyces paradoxus	1191	0.0	NA	1081	KT207097
LBW2jc_ITS	DBH26	LBW2jc	LBW2jc	otherAmplifiedITS	Lachancea thermotolerans	LBW2jcITS.fa	Lachancea thermotolerans	1144	0.0	NA	352	KT207098
LBW2kb.6_ITS	DBH05	LBW2kb.6	LBW2kb	otherAmplifiedITS	Lachancea thermotolerans	LBW2kb6ITS.fa	Lachancea thermotolerans	1155	0.0	NA	352	KT207099
LBW2kc.6_ITS	DBH48	LBW2kc.6	LBW2kc	otherAmplifiedITS	Lachancea thermotolerans	LBW2kc6ITS.fa	Lachancea thermotolerans	933	0.0	NA	352	KT207100
LBW2n.4_ITS	DBH18	LBW2n.4	LBW2n	otherAmplifiedITS	Lachancea thermotolerans	LBW2n4ITS.fa	Lachancea thermotolerans	1139	0.0	NA	352	KT207101
LBW2oa.1_CEN9	DBI63	LBW2oa.1	LBW2oa	Spar	Saccharomyces paradoxus	LBW2oa1c9.fa	Saccharomyces paradoxus	737	0.0	NA	646	KT207102
LBW2oc.1_ITS	DBI69	LBW2oc.1	LBW2oc	otherAmplifiedITS	Lachancea thermotolerans	LBW2oc1ITS.fa	Lachancea thermotolerans	1090	0.0	NA	352	KT207103
LBW2pc.1_CEN15	DBI71	LBW2pc.1	LBW2pc	Spar	Saccharomyces paradoxus	LBW2pc1c15.fa	Saccharomyces paradoxus	1088	0.0	NA	937	KT207104
LBW2qa.1_CEN15	DBK29	LBW2qa.1	LBW2qa	Spar	Saccharomyces paradoxus	LBW2qa1c15.fa	Saccharomyces paradoxus	1196	0.0	NA	1047	KT207105
LBW2qb.1_CEN15	DBK33	LBW2qb.1	LBW2qb	Spar	Saccharomyces paradoxus	LBW2qb1c15.fa	Saccharomyces paradoxus	922	0.0	NA	839	KT207106
MB10D.1_ITS	DBAM37	MB10D.1	MB10d	otherAmplifiedITS	Lachancea thermotolerans	MB10d1S1L.fa	Lachancea thermotolerans	1063	0.0	NA	352	KT207107
MB11d.1_ITS	DBT69	MB11d.1	MB11d	Spar	Saccharomyces paradoxus	MB11D1S1L.fa	Saccharomyces paradoxus	1323	0.0	NA	1308	KT207108
MB13a.1_ITS	DBT71	MB13a.1	MB13a	Spar	Saccharomyces paradoxus	mb13a1_s1l.fa	Saccharomyces paradoxus	1346	0.0	NA	1337	KT207109
MB15b.1_ITS	DBT75	MB15b.1	MB15b	Spar	Saccharomyces paradoxus	MB15B1SIL.fa	Saccharomyces paradoxus	1346	0.0	NA	1328	KT207110
MB15b.SM_CEN15	DBT74	MB15b.SM	MB15b	Spar	Saccharomyces paradoxus	mb15bsmc15 consensus seq.fa	Saccharomyces paradoxus	246	2e-62	NA	242	NA
MB15D.1_ITS	DBAI70	MB15D.1	MB15d	otherAmplifiedITS	Lachancea thermotolerans	MB15d1S1L.fa	Lachancea thermotolerans	935	0.0	NA	352	KT207111
MB4a.1_ITS	DBT56	MB4a.1	MB4a	Spar	Saccharomyces paradoxus	MB4A1AS1L.fa	Saccharomyces paradoxus	1341	0.0	NA	1324	KT207112
MB4A.1B_ITS	DBAI72	MB4A.1B	MB4a	Spar	Saccharomyces paradoxus	MB4A1BS1L.fa	Saccharomyces paradoxus	1335	0.0	NA	1326	KT207113
MB4a.SM_ITS	DBT55	MB4a.SM	MB4a	Spar	Saccharomyces paradoxus	MB4ASMS1L.fa	Saccharomyces paradoxus	1294	0.0	NA	1285	KT207114
MB4B.1_ITS	DBAC81	MB4B.1	MB4b	Spar	Saccharomyces paradoxus	mb4b1bs1l.fa	Saccharomyces paradoxus	1323	0.0	NA	1314	KT207115
MB4b.SM_ITS	DBT57	MB4b.SM	MB4b	Spar	Saccharomyces paradoxus	mb4bsms1l.fa	Saccharomyces paradoxus	1350	0.0	NA	1335	KT207116
MB4c.SM_ITS	DBT59	MB4c.SM	MB4c	Spar	Saccharomyces paradoxus	MB4CSMS1L.fa	Saccharomyces paradoxus	1366	0.0	NA	1350	KT207117
MB4d.1_ITS	DBT62	MB4d.1	MB4d	Spar	Saccharomyces paradoxus	mb4d1as1l.fa	Saccharomyces paradoxus	1371	0.0	NA	1344	KT207118
MB4D.1B_ITS	DBAC70	MB4D.1B	MB4d	Spar	Saccharomyces paradoxus	mb4d1bs1l.fa	Saccharomyces paradoxus	1321	0.0	NA	1312	KT207119
MB5A.1B_ITS	DBAC72	MB5A.1B	MB5a	Spar	Saccharomyces paradoxus	mb5a1b.fa	Saccharomyces paradoxus	1333	0.0	NA	1319	KT207120
MB5A.1B_ITS_2	DBAC72	MB5A.1B	MB5a	Spar	Saccharomyces paradoxus	MB5a1bITS2.fa	Saccharomyces paradoxus	1355	0.0	NA	1335	NA
MB5a.SM_ITS	DBT64	MB5a.SM	MB5a	Spar	Saccharomyces paradoxus	MB5ASMS1L.fa	Saccharomyces paradoxus	1346	0.0	NA	1337	KT207121
MB5b.1_ITS	DBT67	MB5b.1	MB5b	Spar	Saccharomyces paradoxus	Mb5b1SL1.fa	Saccharomyces paradoxus	1315	0.0	NA	1306	KT207122
MB7C.1_ITS	DBAC68	MB7C.1	MB7c	Scer	Saccharomyces cerevisiae	mb7c1a s1l.fa	Saccharomyces paradoxus	1305	0.0	NA	1301	KT207123
MB7C.1B_ITS	DBAI78	MB7C.1B	MB7c	Scer	Saccharomyces cerevisiae	mb7c1b.fa	Saccharomyces cerevisiae	1285	0.0	NA	1251	KT207124
MB7C.1C_CEN15	DBAI79	MB7C.1C	MB7c	Scer	Saccharomyces cerevisiae	MB7C1Cconsensusc15.fa.fa	Saccharomyces cerevisiae	1175	0.0	NA	149	NA
MB7C.1_ITS_2	DBAC68	MB7C.1	MB7c	Scer	Saccharomyces cerevisiae	mb7c1its2.fa	Saccharomyces cerevisiae	1131	0.0	NA	1099	NA
MB7C.SM_CEN15	DBAC67	MB7C.SM	MB7c	Scer	Saccharomyces cerevisiae	MB7cSMcerC15.fa	Saccharomyces cerevisiae	1171	0.0	NA	170	KT207125
OCK11A.1_ITS	DBZ38	OCK11A.1	OCK11a	otherAmplifiedITS	Hanseniaspora osmophila	OCK11A1_ITS2.fa	Hanseniaspora osmophila	407	9e-111	NA	277	NA
OCK11C.1_ITS	DBZ40	OCK11C.1	OCK11c	Spar	Saccharomyces paradoxus	OCK11c1ITS2.fa	Saccharomyces paradoxus	1211	0.0	NA	1211	KT207126
OCK11D.1_ITS	DBZ42	OCK11D.1	OCK11d	Spar	Saccharomyces paradoxus	ock11d1its2.fa	Saccharomyces paradoxus	1303	0.0	NA	1294	KT207127
OCK15B.1_ITS	DBZ71	OCK15B.1	OCK15b	otherAmplifiedITS	Wickerhamomyces anomalus	Ock15b1ITS2.fa	Wickerhamomyces anomalus	967	0.0	NA	304	KT207128
OCK15B.1_ITS	DBZ71	OCK15B.1	OCK15b	otherAmplifiedITS	Wickerhamomyces anomalus	Ock15b1ITS2.fa	Wickerhamomyces anomalus	967	0.0	NA	304	KT207128
OCK1C.1_ITS	DBZ25	OCK1C.1	OCK1c	Spar	Saccharomyces paradoxus	OCK1c1its2.fa	Saccharomyces paradoxus	1306	0.0	NA	1288	KT207129
OCK5C.1_ITS	DBAJ26	OCK5C.1	OCK5c	otherAmplifiedITS	Saccharomycodes ludwigii	OCK5C1_ITS2.fa	Saccharomycodes ludwigii	1094	0.0	NA	280	KT207130
OCK5C.SM_ITS	DBAJ27	OCK5C.SM	OCK5c	otherAmplifiedITS	Saccharomycodes ludwigii	Ock5cSMITS2.fa	Saccharomycodes ludwigii	1016	0.0	NA	271	KT207131
OCK5D.1_ITS	DBAJ24	OCK5D.1	OCK5d	otherAmplifiedITS	Saccharomycodes ludwigii	OCK5D1_ITS2.fa	Saccharomycodes ludwigii	1153	0.0	NA	286	KT207132
OCK6C.1_ITS	DBZ32	OCK6C.1	OCK6c	otherAmplifiedITS	Lachancea thermotolerans	ock6c1its2fwd&rev.fa	Lachancea thermotolerans	1095	0.0	NA	352	KT207133
OCK7A.1_ITS	DBZ34	OCK7A.1	OCK7a	Spar	Saccharomyces paradoxus	Ock7a1ITS2.fa	Saccharomyces paradoxus	1341	0.0	NA	1326	KT207134
OCK7B.1_ITS	DBZ36	OCK7B.1	OCK7b	otherAmplifiedITS	Lachancea thermotolerans	Ock7b1ITS2.fa	Lachancea thermotolerans	1067	0.0	NA	352	KT207135
PAR10C.1_ITS	DBAL15	PAR10C.1	PAR10C	Spar	Saccharomyces paradoxus	par10c1s1l.fa	Saccharomyces paradoxus	1332	0.0	NA	1323	KT207136
PAR13A.SM_ITS	DBAL11	PAR13A.SM	PAR13A	otherAmplifiedITS	Lachancea thermotolerans	PAR13aSMS1Lr.fa	Lachancea thermotolerans	1054	0.0	NA	352	KT207137
PLU11A.1_CEN9	DBAI24	PLU11A.1	PLU11a	Scer	Saccharomyces cerevisiae	PLU11a1c9.fa	Saccharomyces cerevisiae	224	6e-56	NA	NA	NA
PLU12A.1_ITS	DBAI26	PLU12A.1	PLU12a	Scer	Saccharomyces cerevisiae	PLU12A1ITS2.fa	Saccharomyces cerevisiae	848	0.0	NA	814	KT207138
PLU13A.SM_ITS	DBAI29	PLU13A.SM	PLU13a	Scer	Saccharomyces cerevisiae	PLU13aSMITS2q25.fa	Saccharomyces cerevisiae	114	8e-23	NA	109	NA
PLU15A.1_ITS	DBAI30	PLU15A.1	PLU15a	Spar	Saccharomyces paradoxus	Plu15A1its2.fa	Saccharomyces paradoxus	1339	0.0	NA	1324	KT207139
PLU15B.1_CEN9	DBAI32	PLU15B.1	PLU15b	Scer	Saccharomyces cerevisiae	PLU15B1CERC9.fa	Saccharomyces cerevisiae	841	0.0	NA	NA	KT207140
PLU17A.1_CEN9	DBAI34	PLU17A.1	PLU17a	Scer	Saccharomyces cerevisiae	PLU17A1CERC9.fa	Saccharomyces cerevisiae	639	0.0	NA	NA	NA
PLU19B.1_CEN9	DBAI36	PLU19B.1	PLU19b	Scer	Saccharomyces cerevisiae	PLU19B1CERC9.fa	Saccharomyces cerevisiae	1229	0.0	NA	122	KT207141
PLU20A.1_ITS	DBAJ41	PLU20A.1	PLU20a	otherAmplifiedITS	Hyphopichia burtonii	PLU20A1ITS2.fa	Hyphopichia burtonii	697	0.0	NA	235	KT207142
PLU21A.1_CEN15	DBAI15	PLU21A.1	PLU21a	Spar	Saccharomyces paradoxus	PLU21a1pc15.fa	Saccharomyces paradoxus	933	0.0	NA	818	KT207143
PLU21B.1_ITS	DBAI17	PLU21B.1	PLU21b	otherAmplifiedITS	Wickerhamomyces anomalus	Plu21b1ITS2.fa	Wickerhamomyces anomalus	1027	0.0	NA	304	KT207144
PLU22A.1_CEN9	DBAI19	PLU22A.1	PLU22a	Scer	Saccharomyces cerevisiae	PLU22A1_CERC9.fa	Saccharomyces cerevisiae	911	0.0	NA	NA	KT207145
PLU22A.1_ITS	DBAI19	PLU22A.1	PLU22a	Scer	Saccharomyces cerevisiae	PLU22A1ITS2.fa	Saccharomyces cerevisiae	111	1e-21	NA	105	NA
PLU22B.SM_CEN9	DBAI22	PLU22B.SM	PLU22b	Scer	Saccharomyces cerevisiae	PLU22BSMC9.fa	Saccharomyces cerevisiae	1018	0.0	NA	NA	KT207146
PLU22B.SM_ITS	DBAI22	PLU22B.SM	PLU22b	Scer	Saccharomyces cerevisiae	PLU22BSMITS.fa	Saccharomyces cerevisiae	107	1e-20	NA	102	NA
PLU27A.1_CEN9	DBAJ43	PLU27A.1	PLU27A	Scer	Saccharomyces cerevisiae	PLU27A1 CERC9F.fa	Saccharomyces cerevisiae	1000	0.0	NA	NA	KT207147
PLU28A.1_CEN9	DBAJ45	PLU28A.1	PLU28A	Scer	Saccharomyces cerevisiae	PLU28A1CERC9.fa	Saccharomyces cerevisiae	1229	0.0	NA	118	KT207148
PLU28B.1_ITS	DBAJ47	PLU28B.1	PLU28B	otherAmplifiedITS	Lachancea thermotolerans	PLU28b1ITS.fa	Lachancea thermotolerans	1088	0.0	NA	352	KT207149
PLU29A.1_CEN9	DBAJ73	PLU29A.1	PLU29A	Scer	Saccharomyces cerevisiae	PLU29A1CERC9.fa	Saccharomyces cerevisiae	973	0.0	NA	NA	KT207150
PLU5A.1_ITS	DBAA8	PLU5A.1	PLU5a	Spar	Saccharomyces paradoxus	Plu5a1ITS2.fa	Saccharomyces paradoxus	1315	0.0	NA	1310	KT207151
PLU5B.1_ITS	DBAG81	PLU5B.1	PLU5b	otherAmplifiedITS	Lachancea thermotolerans	PLU5B1ITS2.fa.fa	Lachancea thermotolerans	1104	0.0	NA	352	KT207152
PLU5C.SM_ITS	DBAG39	PLU5C.SM	PLU5c	Spar	Saccharomyces paradoxus	PLU5CSMS1L.fa	Saccharomyces paradoxus	1328	0.0	NA	1319	KT207153
PLU5D.1_ITS	DBAH02	PLU5D.1	PLU5d	Spar	Saccharomyces paradoxus	Plu5d1ITS2.fa	Saccharomyces paradoxus	1323	0.0	NA	1314	KT207154
PLU9D.1_ITS	DBAH04	PLU9D.1	PLU9d	otherAmplifiedITS	Hyphopichia burtonii	PLU9D1ITS2.fa.fa	Hyphopichia burtonii	719	0.0	NA	235	KT207155
PYR10a.SM_ITS	DBN17	PYR10a.SM	PYR10a	otherAmplifiedITS	Lachancea thermotolerans	PYR10aSMITS.fa	Lachancea thermotolerans	1122	0.0	NA	352	KT207156
PYR10b.SM_ITS	DBN18	PYR10b.SM	PYR10b	otherAmplifiedITS	Lachancea thermotolerans	PYR10bSMITS.fa	Lachancea thermotolerans	1142	0.0	NA	352	KT207157
PYR10E.1_ITS	DBAE65	PYR10E.1	PYR10e	otherAmplifiedITS	Lachancea thermotolerans	PYR10e1ITS2.fa	Lachancea thermotolerans	1038	0.0	NA	352	KT207158
PYR11a.SM_ITS	DBN19	PYR11a.SM	PYR11a	otherAmplifiedITS	Lachancea thermotolerans	PYR11aSMITS.fa	Lachancea thermotolerans	1150	0.0	NA	352	KT207159
PYR11b.SM_ITS	DBN20	PYR11b.SM	PYR11b	otherAmplifiedITS	Lachancea thermotolerans	PYR11bSMITS.fa	Lachancea thermotolerans	1137	0.0	NA	352	KT207160
PYR11F.SM_ITS	DBU42	PYR11F.SM	PYR11f	otherAmplifiedITS	Lachancea thermotolerans	PYR11fSMITS2fq25.fa	Lachancea thermotolerans	866	0.0	NA	273	NA
PYR14B.1_ITS	DBU45	PYR14B.1	PYR14b	otherAmplifiedITS	Lachancea thermotolerans	PYR14b1ITS2fq25.fa	Lachancea thermotolerans	901	0.0	NA	298	NA
PYR1C.YM_ITS	DBAH58	PYR1C.YM	PYR1c	otherAmplifiedITS	Kluyveromyces lactis	PYR1CYMits2.fa	Kluyveromyces lactis	1191	0.0	NA	313	KT207161
PYR1E.1_ITS	DBAH59	PYR1E.1	PYR1e	otherAmplifiedITS	Lachancea thermotolerans	PYR1e1bS1L.fa	Lachancea thermotolerans	987	0.0	NA	352	KT207162
PYR2a.SM_ITS	DBN45	PYR2a.SM	PYR2a	otherAmplifiedITS	Saccharomyces kudriavzevii	PYR2aSMITS.fa	Saccharomyces kudriavzevii	1368	0.0	NA	1269	KT207163
PYR2a.SM_CEN6	DBN45	PYR2a.SM	PYR2a	otherAmplifiedITS	Saccharomyces kudriavzevii	PYR2aSMc6.fa	Saccharomyces cerevisiae	125	4e-26	NA	NA	KT207164
PYR2a.SM_CEN6	DBN45	PYR2a.SM	PYR2a	otherAmplifiedITS	Saccharomyces kudriavzevii	PYR2aSMc6.fa	Saccharomyces cerevisiae	125	4e-26	NA	NA	KT207164
PYR2a.SM_CEN6	DBN45	PYR2a.SM	PYR2a	otherAmplifiedITS	Saccharomyces kudriavzevii	PYR2aSMc6.fa	Saccharomyces cerevisiae	125	4e-26	NA	NA	KT207164
PYR2a.YM_CEN6	DBP68	PYR2a.YM	PYR2a	otherAmplifiedITS	Saccharomyces kudriavzevii	PYR2aYMc6.fa	Saccharomyces cerevisiae	125	4e-26	NA	NA	KT207165
PYR2a.YM_CEN6	DBP68	PYR2a.YM	PYR2a	otherAmplifiedITS	Saccharomyces kudriavzevii	PYR2aYMc6.fa	Saccharomyces cerevisiae	125	4e-26	NA	NA	KT207165
PYR2a.YM_CEN6	DBP68	PYR2a.YM	PYR2a	otherAmplifiedITS	Saccharomyces kudriavzevii	PYR2aYMc6.fa	Saccharomyces cerevisiae	125	4e-26	NA	NA	KT207165
PYR2aSM.1_ITS	DBS19	PYR2aSM.1	PYR2a	otherAmplifiedITS	Saccharomyces kudriavzevii	PYR2aSM1ITS.fa	Saccharomyces kudriavzevii	1454	0.0	NA	1296	KT207166
PYR2aSM.2_ITS	DBS20	PYR2aSM.2	PYR2a	otherAmplifiedITS	Saccharomyces kudriavzevii	PYR2aSM2ITS.fa	Saccharomyces kudriavzevii	1443	0.0	NA	1290	KT207167
PYR2aSM.3_ITS	DBS21	PYR2aSM.3	PYR2a	otherAmplifiedITS	Saccharomyces kudriavzevii	PYR2aSM3ITS.fa	Saccharomyces kudriavzevii	1452	0.0	NA	1294	KT207168
PYR2b.SM_ITS	DBN05	PYR2b.SM	PYR2b	otherAmplifiedITS	Lachancea thermotolerans	PYR2bSMITS.fa	Lachancea thermotolerans	1137	0.0	NA	352	KT207169
PYR2D.YM_ITS	DBAD40	PYR2D.YM	PYR2d	otherAmplifiedITS	Lachancea thermotolerans	PYR2dYMITS2fq25.fa	Lachancea thermotolerans	948	0.0	NA	280	NA
PYR3a.SM_ITS	DBN06	PYR3a.SM	PYR3a	otherAmplifiedITS	Lachancea thermotolerans	PYR3aSMITS.fa	Lachancea thermotolerans	1128	0.0	NA	352	KT207170
PYR4a.SM_ITS	DBN08	PYR4a.SM	PYR4a	otherAmplifiedITS	Lachancea thermotolerans	PYR4aSMITS.fa	Lachancea thermotolerans	1133	0.0	NA	352	KT207171
PYR4b.SM_CEN9	DBN09	PYR4b.SM	PYR4b	Scer	Saccharomyces cerevisiae	PYR4bSMc9ii.fa	Saccharomyces cerevisiae	1166	0.0	NA	116	KT207172
PYR4b.1.1_CEN15	DBP63	PYR4b.1.1	PYR4b	Scer	Saccharomyces cerevisiae	PYR4b1_1c15.fa	Saccharomyces cerevisiae	1204	0.0	NA	194	KT207173
PYR4b.1.1_CEN9	DBP63	PYR4b.1.1	PYR4b	Scer	Saccharomyces cerevisiae	PYR4b1_1c9.fa	Saccharomyces cerevisiae	1204	0.0	NA	118	KT207174
PYR4b.1_CEN15	DBP10	PYR4b.1	PYR4b	Scer	Saccharomyces cerevisiae	PYR4b1c15.fa	Saccharomyces cerevisiae	1223	0.0	NA	194	KT207175
PYR4b.1_CEN9	DBP10	PYR4b.1	PYR4b	Scer	Saccharomyces cerevisiae	PYR4b1c9.fa	Saccharomyces cerevisiae	1182	0.0	NA	111	KT207176
PYR4b.2.1_CEN15	DBP64	PYR4b.2.1	PYR4b	Scer	Saccharomyces cerevisiae	PYR4b2_1c15.fa	Saccharomyces cerevisiae	1229	0.0	NA	201	KT207177
PYR4b.2.1_CEN9	DBP64	PYR4b.2.1	PYR4b	Scer	Saccharomyces cerevisiae	PYR4b2_1c9.fa	Saccharomyces cerevisiae	1207	0.0	NA	118	KT207178
PYR4b.1.1_CEN6	DBP63	PYR4b.1.1	PYR4b	Scer	Saccharomyces cerevisiae	PYR4b1_1c6.fa	Saccharomyces cerevisiae	1095	0.0	NA	NA	KT207179
PYR4b.1_CEN6	DBP10	PYR4b.1	PYR4b	Scer	Saccharomyces cerevisiae	PYR4b1c6.fa	Saccharomyces cerevisiae	1103	0.0	NA	NA	KT207180
PYR4b.2.1_CEN6	DBP64	PYR4b.2.1	PYR4b	Scer	Saccharomyces cerevisiae	PYR4b2_1c6.fa	Saccharomyces cerevisiae	1117	0.0	NA	NA	KT207181
PYR4b.SM_CEN9_2	DBN09	PYR4b.SM	PYR4b	Scer	Saccharomyces cerevisiae	PYR4bSMc9.fa	Saccharomyces cerevisiae	1186	0.0	NA	111	NA
PYR4C.SM_ITS	DBAD36	PYR4C.SM	PYR4c	otherAmplifiedITS	Lachancea thermotolerans	pyr4csmits2.fa	Lachancea thermotolerans	830	0.0	NA	232	KT207182
PYR4E.1A_ITS	DBAA67	PYR4E.1A	PYR4e	Scer	Saccharomyces cerevisiae	PYR4E1A_ITS2.fa	Saccharomyces cerevisiae	1386	0.0	NA	1314	KT207183
PYR4E.1B_ITS	DBAE50	PYR4E.1B	PYR4e	Scer	Saccharomyces cerevisiae	PYR4E1BITS2.fa	Saccharomyces cerevisiae	1361	0.0	NA	1303	KT207184
PYR4E.1_CEN15	DBAB10	PYR4E.1	PYR4e	Scer	Saccharomyces cerevisiae	pyr4e1c15.fa.fa	Saccharomyces cerevisiae	1085	0.0	NA	161	KT207185
PYR4E.1C_CEN15	DBAI65	PYR4E.1C	PYR4e	Scer	Saccharomyces cerevisiae	PYR4E1Cconsunsusc15.fa	Saccharomyces cerevisiae	1146	0.0	NA	192	KT207186
PYR5a.SM_CEN9	DBN10	PYR5a.SM	PYR5a	Spar	Saccharomyces paradoxus	PYR5aSMc9.fa	Saccharomyces paradoxus	976	0.0	NA	866	KT207187
PYR5a.SM_CEN15	DBN10	PYR5a.SM	PYR5a	Spar	Saccharomyces paradoxus	PYR5aSMc15.fa	Saccharomyces paradoxus	980	0.0	NA	820	KT207188
PYR5a.SM_CEN6	DBN10	PYR5a.SM	PYR5a	Spar	Saccharomyces paradoxus	PYR5aSMc6.1.fa	Saccharomyces cerevisiae	136	2e-29	NA	NA	KT207189
PYR5b.SM_CEN9	DBN11	PYR5b.SM	PYR5b	Spar	Saccharomyces paradoxus	PYR5bSMc9.fa	Saccharomyces paradoxus	973	0.0	NA	863	KT207190
PYR5b.SM_CEN15	DBN11	PYR5b.SM	PYR5b	Spar	Saccharomyces paradoxus	PYR5bSMc15.fa	Saccharomyces paradoxus	975	0.0	NA	812	KT207191
PYR5b.SM_CEN6	DBN11	PYR5b.SM	PYR5b	Spar	Saccharomyces paradoxus	PYR5bSMc6.1.fa	Saccharomyces cerevisiae	138	7e-30	NA	NA	KT207192
PYR5C.1_CEN6	DBAD50	PYR5C.1	PYR5c	Spar	Saccharomyces paradoxus	PYR5c1c6rq25.fa	Saccharomyces cerevisiae	104	1e-19	NA	NA	NA
PYR5D.YM_ITS	DBAE52	PYR5D.YM	PYR5d	otherAmplifiedITS	Kluyveromyces lactis	PYR5dYMITS2fq25.fa	Kluyveromyces lactis	764	0.0	NA	221	NA
PYR5E.1_ITS	DBAB21	PYR5E.1	PYR5e	Spar	Saccharomyces paradoxus	pyr5e1s1l.fa	Saccharomyces paradoxus	1357	0.0	NA	1348	KT207193
PYR5F.SM_ITS	DBAB24	PYR5F.SM	PYR5f	Spar	Saccharomyces paradoxus	PYR5FSMS1L.fa	Saccharomyces paradoxus	1337	0.0	NA	1324	KT207194
PYR6C.YM_ITS	DBU32	PYR6C.YM	PYR6c	otherAmplifiedITS	Lachancea thermotolerans	PYR6cYMS1Lfq10.fa	Lachancea thermotolerans	190	1e-45	NA	109	NA
PYR6D.YM_ITS	DBAE57	PYR6D.YM	PYR6d	otherAmplifiedITS	Lachancea thermotolerans	PYR6dYMITS2fq25.fa	Lachancea thermotolerans	378	4e-102	NA	NA	NA
PYR6E.1_ITS	DBAF78	PYR6E.1	PYR6e	otherAmplifiedITS	Lachancea thermotolerans	PYR6e1bITS2fq25.fa	Lachancea thermotolerans	744	0.0	NA	288	NA
PYR6F.1C_ITS	DBAH63	PYR6F.1C	PYR6f	otherAmplifiedITS	Lachancea thermotolerans	PYR6f1cS1L.fa	Lachancea thermotolerans	949	0.0	NA	352	KT207195
PYR7a.SM_CEN15	DBN13	PYR7a.SM	PYR7a	Spar	Saccharomyces paradoxus	PYR7aSMc15.fa	Saccharomyces paradoxus	1276	0.0	NA	1128	KT207196
PYR7a.SM_CEN9	DBN13	PYR7a.SM	PYR7a	Spar	Saccharomyces paradoxus	PYR7aSMc9.fa	Saccharomyces paradoxus	946	0.0	NA	852	KT207197
PYR7a.SM_CEN6	DBN13	PYR7a.SM	PYR7a	Spar	Saccharomyces paradoxus	PYR7aSMc6.1.fa	Saccharomyces cerevisiae	134	8e-29	NA	NA	KT207198
PYR7b.SM2_CEN9	DBP70	PYR7b.SM2	PYR7b	Spar	Saccharomyces paradoxus	PYR7bSM2c9.fa	Saccharomyces paradoxus	964	0.0	NA	859	KT207199
PYR7b.SM2_CEN15	DBP70	PYR7b.SM2	PYR7b	Spar	Saccharomyces paradoxus	PYR7bSM2c15.fa	Saccharomyces paradoxus	985	0.0	NA	845	KT207200
PYR7b.SM_CEN15	DBN14	PYR7b.SM	PYR7b	Spar	Saccharomyces paradoxus	PYR7bSMc15.fa	Saccharomyces paradoxus	1005	0.0	NA	870	KT207201
PYR7b.SM_CEN9	DBN14	PYR7b.SM	PYR7b	Spar	Saccharomyces paradoxus	PYR7bSMc9.fa	Saccharomyces paradoxus	946	0.0	NA	857	KT207202
PYR7b.SM2_CEN6	DBP70	PYR7b.SM2	PYR7b	Spar	Saccharomyces paradoxus	PYR7bSM2c6.1.fa	Saccharomyces cerevisiae	138	7e-30	NA	NA	KT207203
PYR7b.SM_CEN6	DBN14	PYR7b.SM	PYR7b	Spar	Saccharomyces paradoxus	PYR7bSMc6.1.fa	Saccharomyces cerevisiae	134	8e-29	NA	NA	KT207204
PYR7C.1_ITS	DBAE63	PYR7C.1	PYR7c	Spar	Saccharomyces paradoxus	PYR7c1ITS2.fa	Saccharomyces paradoxus	1346	0.0	NA	1323	KT207205
PYR7E.1_ITS	DBAB27	PYR7E.1	PYR7e	Spar	Saccharomyces paradoxus	PYR7E1S1L.fa	Saccharomyces paradoxus	762	0.0	NA	762	NA
PYR7F.SM_ITS	DBAL07	PYR7F.SM	PYR7f	otherAmplifiedITS	Meyerozyma sp.	Pyr7fSMits2.fa	Meyerozyma caribbica	980	0.0	NA	297	KT207206
PYR7F.SM_ITS	DBAL07	PYR7F.SM	PYR7f	otherAmplifiedITS	Meyerozyma sp.	Pyr7fSMits2.fa	Candida carpophila	980	0.0	NA	297	KT207206
PYR7F.SM_ITS	DBAL07	PYR7F.SM	PYR7f	otherAmplifiedITS	Meyerozyma sp.	Pyr7fSMits2.fa	Pichia guilliermondii	980	0.0	NA	297	KT207206
PYR7F.SM_ITS	DBAL07	PYR7F.SM	PYR7f	otherAmplifiedITS	Meyerozyma sp.	Pyr7fSMits2.fa	Candida fukuyamaensis	980	0.0	NA	297	KT207206
PYR8b.SM_CEN15	DBN15	PYR8b.SM	PYR8b	Spar	Saccharomyces paradoxus	PYR8bSMc15.fa	Saccharomyces paradoxus	1016	0.0	NA	875	KT207207
PYR8b.SM_CEN9	DBN15	PYR8b.SM	PYR8b	Spar	Saccharomyces paradoxus	PYR8bSMc9.fa	Saccharomyces paradoxus	967	0.0	NA	865	KT207208
PYR8D.1_ITS	DBU35	PYR8D.1	PYR8d	Spar	Saccharomyces paradoxus	Pyr8d1ITS2.fa	Saccharomyces paradoxus	1278	0.0	NA	1272	KT207209
PYR8E.1_ITS	DBAE69	PYR8E.1	PYR8e	Spar	Saccharomyces paradoxus	PYR8e1ITS2.fa	Saccharomyces paradoxus	1379	0.0	NA	1342	KT207210
PYR8F.1_ITS	DBAE67	PYR8F.1	PYR8f	Spar	Saccharomyces paradoxus	PYR8f1ITS2.fa	Saccharomyces paradoxus	1355	0.0	NA	1333	KT207211
PYR9a.SM_ITS	DBN16	PYR9a.SM	PYR9a	otherAmplifiedITS	Lachancea thermotolerans	PYR9aSMITS.fa	Lachancea thermotolerans	1128	0.0	NA	352	KT207212
PYR9b.SM_ITS	DBN46	PYR9b.SM	PYR9b	otherAmplifiedITS	Hanseniaspora osmophila	PYR9bSMITS.fa	Hanseniaspora osmophila	1011	0.0	NA	289	KT207213
PYR9C.SM_ITS	DBAE70	PYR9C.SM	PYR9c	Spar	Saccharomyces paradoxus	pyr9csmits2.fa	Saccharomyces paradoxus	1478	0.0	NA	1368	KT207214
Son4c.1_CEN15	DBV49	Son4c.1	SON4c	Scer	Saccharomyces cerevisiae	SON4C1C15.fa.fa	Saccharomyces cerevisiae	196	3e-47	NA	NA	NA
Son4c.1_CEN9	DBV49	Son4c.1	SON4c	Scer	Saccharomyces cerevisiae	SON4C1c9.fa	Saccharomyces cerevisiae	1175	0.0	NA	105	KT207215
Son7a.1_ITS	DBV53	Son7a.1	SON7a	otherAmplifiedITS	Wickerhamomyces onychis	SON7A1_ITS2.fa	Wickerhamomyces onychis	875	0.0	NA	239	KT207216
TAX10A.1_ITS	DBAC35	TAX10A.1	TAX10a	otherAmplifiedITS	Lachancea thermotolerans	TAX10A1_ITS2.fa	Lachancea thermotolerans	1153	0.0	NA	352	KT207217
TAX10B.1_ITS	DBAA53	TAX10B.1	TAX10b	otherAmplifiedITS	Lachancea thermotolerans	tax10b1_its2.fa	Lachancea thermotolerans	1155	0.0	NA	352	KT207218
TAX11A.1_ITS	DBAG45	TAX11A.1	TAX11a	otherAmplifiedITS	Meyerozyma sp.	TAX11a1bITSfq10.fa	Meyerozyma caribbica	116	2e-23	NA	NA	NA
TAX11A.1_ITS	DBAG45	TAX11A.1	TAX11a	otherAmplifiedITS	Meyerozyma sp.	TAX11a1bITSfq10.fa	Candida carpophila	116	2e-23	NA	NA	NA
TAX11A.1_ITS	DBAG45	TAX11A.1	TAX11a	otherAmplifiedITS	Meyerozyma sp.	TAX11a1bITSfq10.fa	Meyerozyma guilliermondii	116	2e-23	NA	NA	NA
TAX11B.1_ITS	DBAM41	TAX11B.1	TAX11b	otherAmplifiedITS	Lachancea thermotolerans	TAX11b1S1Lfq25.fa	Lachancea thermotolerans	827	0.0	NA	331	NA
TAX11C.SM_ITS	DBW62	TAX11C.SM	TAX11c	otherAmplifiedITS	Zygosaccharomyces bailii	TAX11cSMITSq10.fa	Zygosaccharomyces bailii	201	7e-49	NA	NA	NA
TAX11D.1_ITS	DBAL27	TAX11D.1	TAX11d	otherAmplifiedITS	Lachancea thermotolerans	TAX11D1_S1L.fa	Lachancea thermotolerans	1083	0.0	NA	352	KT207219
TAX12A.1_ITS	DBW65	TAX12A.1	TAX12a	otherAmplifiedITS	Lachancea thermotolerans	TAX12a1ITS2fq25.fa	Lachancea thermotolerans	605	2e-170	NA	134	NA
TAX12B.1_ITS	DBW77	TAX12B.1	TAX12b	otherAmplifiedITS	Lachancea thermotolerans	TAX12b1ITS2fq25.fa	Lachancea thermotolerans	394	6e-107	NA	NA	NA
TAX12C.1_ITS	DBAA51	TAX12C.1	TAX12c	otherAmplifiedITS	Lachancea thermotolerans	TAX12c1ITS2fq25.fa	Lachancea thermotolerans	233	1e-58	NA	NA	NA
TAX12D.SM_ITS	DBW68	TAX12D.SM	TAX12d	otherAmplifiedITS	Lachancea thermotolerans	TAX12dSMITS2fq25.fa	Lachancea thermotolerans	643	0.0	NA	132	NA
TAX13A.SM_ITS	DBW16	TAX13A.SM	TAX13a	Spar	Saccharomyces paradoxus	tax13asm.fa	Saccharomyces paradoxus	1371	0.0	NA	1355	KT207220
TAX13B.1_ITS	DBAM24	TAX13B.1	TAX13b	otherAmplifiedITS	Lachancea thermotolerans	TAX13B1_ITS2.fa	Lachancea thermotolerans	1072	0.0	NA	352	KT207221
TAX13C.1_ITS	DBAG41	TAX13C.1	TAX13c	otherAmplifiedITS	Lachancea thermotolerans	TAx13c1bITS2fq25.fa	Lachancea thermotolerans	286	2e-74	NA	NA	NA
TAX13D.YM_ITS	DBU78	TAX13D.YM	TAX13d	otherAmplifiedITS	Pichia manshurica	Tax13dYMits2.fa	Pichia manshurica	457	6e-126	NA	136	KT207222
TAX14A.1_ITS	DBAC22	TAX14A.1	TAX14a	Spar	Saccharomyces paradoxus	TAX14A1S1L.fa	Saccharomyces paradoxus	1328	0.0	NA	1319	KT207223
TAX14B.1_ITS	DBW61	TAX14B.1	TAX14b	Spar	Saccharomyces paradoxus	TAX14B1ITS2.fa	Saccharomyces paradoxus	1386	0.0	NA	1352	KT207224
TAX14B.SM_ITS	DBW60	TAX14B.SM	TAX14b	Spar	Saccharomyces paradoxus	TAX14BSM_S1L.fa.fa	Saccharomyces paradoxus	1333	0.0	NA	1319	KT207225
TAX14C.1_ITS	DBW58	TAX14C.1	TAX14c	Spar	Saccharomyces paradoxus	Tax14C1ITS2.fa	Saccharomyces paradoxus	1315	0.0	NA	1303	KT207226
TAX14D.YM_ITS	DBU80	TAX14D.YM	TAX14d	otherAmplifiedITS	Pichia manshurica	TAX14dYMits2.fa	Pichia manshurica	508	4e-141	NA	224	KT207227
TAX15A.1_ITS	DBAM44	TAX15A.1	TAX15a	Spar	Saccharomyces paradoxus	TAX15A1S1L.fa	Saccharomyces paradoxus	1263	0.0	NA	1254	KT207228
TAX15B.1_CEN15	DBAM32	TAX15B.1	TAX15b	Spar	Saccharomyces paradoxus	TAX15b1cerC15.fa	Saccharomyces cerevisiae	1106	0.0	NA	152	KT207229
TAX15B.1_ITS	DBAM32	TAX15B.1	TAX15b	Spar	Saccharomyces paradoxus	TAX15b1ITS2.fa	Saccharomyces cerevisiae	1364	0.0	NA	1319	KT207230
TAX15C.1_ITS	DBW23	TAX15C.1	TAX15c	Spar	Saccharomyces paradoxus	TAX15C1ITS2.fa	Saccharomyces paradoxus	1355	0.0	NA	1344	KT207231
TAX15D.1_ITS	DBW25	TAX15D.1	TAX15d	Spar	Saccharomyces paradoxus	tax15d1s1l.fa	Saccharomyces paradoxus	1337	0.0	NA	1323	KT207232
TAX15D.SM_ITS	DBW24	TAX15D.SM	TAX15d	Spar	Saccharomyces paradoxus	TAX15DSMS1L.fa	Saccharomyces paradoxus	1342	0.0	NA	1330	KT207233
TAX1A.1A_ITS	DBW28	TAX1A.1A	TAX1a	Spar	Saccharomyces paradoxus	tax1a1aITS2.fa	Saccharomyces paradoxus	385	3e-104	NA	385	NA
TAX1A.1C_ITS	DBAG40	TAX1A.1C	TAX1a	Spar	Saccharomyces paradoxus	TAX1A1CS1L.fa	Saccharomyces paradoxus	1335	0.0	NA	1326	KT207234
TAX1C.SM_ITS	DBAA38	TAX1C.SM	TAX1c	otherAmplifiedITS	Lachancea thermotolerans	TAX1cSMITS2fq25.fa	Lachancea thermotolerans	295	4e-77	NA	NA	NA
TAX1D.SM_ITS	DBW26	TAX1D.SM	TAX1d	Spar	Saccharomyces paradoxus	TAX1DSMS1L.fa	Saccharomyces paradoxus	1352	0.0	NA	1332	KT207235
TAX2A.1B_ITS	DBAB09	TAX2A.1B	TAX2a	Spar	Saccharomyces paradoxus	tax2a1bs1l.fa	Saccharomyces paradoxus	1324	0.0	NA	1315	KT207236
TAX2A.SM_ITS	DBAB08	TAX2A.SM	TAX2a	Spar	Saccharomyces paradoxus	Tax2aSMits2.fa	Saccharomyces paradoxus	1229	0.0	NA	1229	KT207237
TAX2A.SM_ITS_2	DBAB08	TAX2A.SM	TAX2a	Spar	Saccharomyces paradoxus	TAX2ASMS1L.fa	Saccharomyces paradoxus	1346	0.0	NA	1333	NA
TAX2B.1_ITS	DBAA43	TAX2B.1	TAX2b	otherAmplifiedITS	Lachancea thermotolerans	TAX2b1ITS2.fa	Lachancea thermotolerans	1081	0.0	NA	352	KT207238
TAX2C.YM_ITS	DBV5	TAX2C.YM	TAX2c	otherAmplifiedITS	Lachancea thermotolerans	TAX2cYMITS2fq25.fa	Lachancea thermotolerans	271	5e-70	NA	NA	NA
TAX2D.SM_ITS	DBAA44	TAX2D.SM	TAX2d	Spar	Saccharomyces paradoxus	TAX2DSMS1L.fa	Saccharomyces paradoxus	1342	0.0	NA	1333	KT207239
TAX3A.YM_ITS	DBU76	TAX3A.YM	TAX3a	otherAmplifiedITS	Lachancea thermotolerans	TAX3aYMITS2fq25.fa	Lachancea thermotolerans	747	0.0	NA	152	NA
TAX3C.1_ITS	DBW56	TAX3C.1	TAX3c	otherAmplifiedITS	Lachancea thermotolerans	TAX3c1ITS2fq25.fa	Lachancea thermotolerans	612	1e-172	NA	NA	NA
TAX3D.1_ITS	DBAM46	TAX3D.1	TAX3d	Spar	Saccharomyces paradoxus	TAX3D1S1L.fa	Saccharomyces paradoxus	1251	0.0	NA	1242	KT207240
TAX4A.1A_ITS	DBAC27	TAX4A.1A	TAX4a	Spar	Saccharomyces paradoxus	TAX4A1AS1L.fa	Saccharomyces paradoxus	1324	0.0	NA	1315	KT207241
TAX4B.1_ITS	DBV10	TAX4B.1	TAX4b	Spar,otherAmplifiedITS	Saccharomyces paradoxus	TAX4b1aits2.fa	Saccharomyces paradoxus	1258	0.0	NA	1254	KT207242
TAX4B.YM_ITS	DBV9	TAX4B.YM	TAX4b	Spar,otherAmplifiedITS	Saccharomyces paradoxus	TAX4BYMITS2.fa	Saccharomyces paradoxus	1218	0.0	NA	1214	KT207243
TAX4B.1B_ITS	DBW11	TAX4B.1B	TAX4b	Spar,otherAmplifiedITS	Pichia manshurica	TAX4b1bITS2fq10.fa	Pichia manshurica	646	0.0	NA	206	NA
TAX4C.1_ITS	DBAG38	TAX4C.1	TAX4c	Spar,otherAmplifiedITS	Pichia manshurica	TAX4c1aITS2f_q10.fa	Pichia manshurica	661	0.0	NA	215	NA
TAX4C.1B_ITS	DBAG55	TAX4C.1B	TAX4c	Spar,otherAmplifiedITS	Saccharomyces paradoxus	TAX4c1bITS2.fa	Saccharomyces paradoxus	1256	0.0	NA	1252	KT207244
TAX4D.1A_ITS	DBAC24	TAX4D.1A	TAX4d	Spar	Saccharomyces paradoxus	tax4d1aits21.fa	Saccharomyces paradoxus	1391	0.0	NA	1344	KT207245
TAX5C.1_ITS	DBAC33	TAX5C.1	TAX5c	Spar	Saccharomyces paradoxus	tax5c1its2.fa	Saccharomyces paradoxus	1139	0.0	NA	1137	KT207246
TAX5D.1_ITS	DBAC37	TAX5D.1	TAX5d	Spar	Saccharomyces paradoxus	TAX5d1iTS2.fa	Saccharomyces paradoxus	1225	0.0	NA	1225	KT207247
TAX6A.1_ITS	DBW57	TAX6A.1	TAX6a	otherAmplifiedITS	Lachancea thermotolerans	TAX6a1ITS2fq25.fa	Lachancea thermotolerans	740	0.0	NA	172	NA
TAX6B.YM_ITS	DBAM29	TAX6B.YM	TAX6b	otherAmplifiedITS	Lachancea thermotolerans	TAX6bYMS1L.fa	Lachancea thermotolerans	1003	0.0	NA	352	KT207248
TAX6C.YM_ITS	DBAM38	TAX6C.YM	TAX6c	otherAmplifiedITS	Lachancea thermotolerans	tax6cYMits2.fa	Lachancea thermotolerans	1031	0.0	NA	352	KT207249
TAX7B.1B_ITS	DBW12	TAX7B.1B	TAX7b	otherAmplifiedITS	Lachancea thermotolerans	TAX7b1bITS2fq25.fa	Lachancea thermotolerans	659	0.0	NA	183	NA
TAX8A.1_ITS	DBAM49	TAX8A.1	TAX8a	Spar	Saccharomyces paradoxus	tax8a1its2.fa	Saccharomyces paradoxus	1245	0.0	NA	1240	KT207250
TAX8A.1_ITS_2	DBAM49	TAX8A.1	TAX8a	Spar	Saccharomyces paradoxus	TAX8A1S1L.fa	Saccharomyces paradoxus	1355	0.0	NA	1339	NA
TAX8B.YM_ITS	DBAM27	TAX8B.YM	TAX8b	otherAmplifiedITS	Lachancea thermotolerans	TAX8bYMS1L.fa	Lachancea thermotolerans	1036	0.0	NA	352	KT207251
TAX8D.YM_ITS	DBV1	TAX8D.YM	TAX8d	otherAmplifiedITS	Lachancea thermotolerans	Tax8DYMits2.fa	Lachancea thermotolerans	949	0.0	NA	349	KT207252
TAX9A.SM_ITS	DBW71	TAX9A.SM	TAX9a	otherAmplifiedITS	Lachancea thermotolerans	TAX9ASMITS2.fa	Lachancea thermotolerans	1115	0.0	NA	352	KT207253
TAX9B.SM_ITS	DBAB10	TAX9B.SM	TAX9b	otherAmplifiedITS	Lachancea thermotolerans	TAX9bSMITS2fq25.fa	Lachancea thermotolerans	163	2e-37	NA	NA	NA
TAX9C.SM_ITS	DBAC29	TAX9C.SM	TAX9c	otherAmplifiedITS	Lachancea thermotolerans	TAX9CSM_S1L.fa	Lachancea thermotolerans	224	6e-56	NA	NA	KT207254
TAX9D.1_ITS	DBV4	TAX9D.1	TAX9d	otherAmplifiedITS	Lachancea thermotolerans	TAX9D1ITS2.fa	Lachancea thermotolerans	1157	0.0	NA	352	KT207255
TTP1a.7.1_ITS	DBH77	TTP1a.7.1	TTP1a	otherAmplifiedITS	Wickerhamomyces anomalus	TTP1a71ITS.fa	Wickerhamomyces anomalus	1063	0.0	NA	304	KT207256
TTP1d.7_ITS	DBF18	TTP1d.7	TTP1d	otherAmplifiedITS	Wickerhamomyces anomalus	TTP1d7ITS.fa	Wickerhamomyces anomalus	1034	0.0	NA	304	KT207257
TTP1d.7_ITS	DBF18	TTP1d.7	TTP1d	otherAmplifiedITS	Wickerhamomyces anomalus	TTP1d7ITS.fa	Wickerhamomyces anomalus	1034	0.0	NA	304	KT207257
TTP1e.6_ITS	DBF23	TTP1e.6	TTP1e	otherAmplifiedITS	Wickerhamomyces anomalus	TTP1e6ITS.fa	Wickerhamomyces anomalus	1056	0.0	NA	304	KT207258
TTP1f.1_ITS	DBF29	TTP1f.1	TTP1f	otherAmplifiedITS	Wickerhamomyces anomalus	TTP1f1ITS.fa	Wickerhamomyces anomalus	1049	0.0	NA	304	KT207259
TTP2a.3.1_CEN15	DBH61	TTP2a.3.1	TTP2a	Spar,otherAmplifiedITS	Saccharomyces paradoxus	TTP2a31c15.fa	Saccharomyces paradoxus	1155	0.0	NA	1045	KT207260
TTP2a.1.2_ITS	DBG53	TTP2a.1.2	TTP2a	Spar,otherAmplifiedITS	Wickerhamomyces anomalus	TTP2a12ITS.fa	Wickerhamomyces anomalus	1065	0.0	NA	304	KT207261
TTP2b.1_CEN15	DBF46	TTP2b.1	TTP2b	Spar,otherAmplifiedITS	Saccharomyces paradoxus	TTP2b1c15.fa	Saccharomyces paradoxus	1162	0.0	NA	1011	KT207262
TTP2b.3_ITS	DBF48	TTP2b.3	TTP2b	Spar,otherAmplifiedITS	Pichia fermentans	TTP2b3ITS.fa	Pichia fermentans	670	0.0	NA	223	KT207263
TTP2c.2_CEN15	DBF01	TTP2c.2	TTP2c	Spar,otherAmplifiedITS	Saccharomyces paradoxus	TTP2c2c15.fa	Saccharomyces paradoxus	1151	0.0	NA	1040	KT207264
TTP2c.2_CEN6	DBF01	TTP2c.2	TTP2c	Spar,otherAmplifiedITS	Saccharomyces paradoxus	TTP2c2.fa	Saccharomyces cerevisiae	136	2e-29	NA	NA	KT207265
TTP2c.2_CEN9	DBF01	TTP2c.2	TTP2c	Spar,otherAmplifiedITS	Saccharomyces paradoxus	TTP2c2c9.fa	Saccharomyces paradoxus	1011	0.0	NA	902	KT207266
TTP2c.3_ITS	DBF02	TTP2c.3	TTP2c	Spar,otherAmplifiedITS	Wickerhamomyces anomalus	TTP2c3ITS.fa	Wickerhamomyces anomalus	1076	0.0	NA	304	KT207267
UEA1c.16_CEN15	DBC46	UEA1c.16	UEA1c	Spar	Saccharomyces paradoxus	UEA1c16c15.fa	Saccharomyces paradoxus	902	0.0	NA	787	KT207268
UEA1c.16_CEN6	DBC46	UEA1c.16	UEA1c	Spar	Saccharomyces paradoxus	UEA1c16c6.fa	Saccharomyces cerevisiae	136	2e-29	NA	NA	KT207269
UEA1c.16_CEN9	DBC46	UEA1c.16	UEA1c	Spar	Saccharomyces paradoxus	UEA1c16c9.fa	Saccharomyces paradoxus	1023	0.0	NA	899	KT207270
UEA2b.1.1_CEN15	DBH59	UEA2b.1.1	UEA2b	Spar	Saccharomyces paradoxus	UEA2b11c15.fa	Saccharomyces paradoxus	989	0.0	NA	874	KT207271
UEA2b.1.1_CEN6	DBH59	UEA2b.1.1	UEA2b	Spar	Saccharomyces paradoxus	UEA2b11c6.fa	Saccharomyces cerevisiae	120	2e-24	NA	NA	KT207272
UEA2b.1.1_CEN9	DBH59	UEA2b.1.1	UEA2b	Spar	Saccharomyces paradoxus	UEA2b11c9.fa	Saccharomyces paradoxus	1016	0.0	NA	895	KT207273
UEA2c.11_CEN15	DBD28	UEA2c.11	UEA2c	Spar	Saccharomyces paradoxus	UEA2c11c15.fa	Saccharomyces paradoxus	1014	0.0	NA	883	KT207274
UEA2c.11_CEN6	DBD28	UEA2c.11	UEA2c	Spar	Saccharomyces paradoxus	UEA2c11c6.fa	Saccharomyces cerevisiae	134	8e-29	NA	NA	KT207275
UEA2c.11_CEN9	DBD28	UEA2c.11	UEA2c	Spar	Saccharomyces paradoxus	UEA2c11c9.fa	Saccharomyces paradoxus	1038	0.0	NA	902	KT207276
VelA.SM_ITS	DBAC39	VelA.SM	VelA	otherAmplifiedITS	Meyerozyma sp.	velasmitsrev.fa	Candida carpophila	984	0.0	NA	297	KT207277
VelA.SM_ITS	DBAC39	VelA.SM	VelA	otherAmplifiedITS	Meyerozyma sp.	velasmitsrev.fa	Pichia guilliermondii	984	0.0	NA	297	KT207277
VelA.SM_ITS	DBAC39	VelA.SM	VelA	otherAmplifiedITS	Meyerozyma sp.	velasmitsrev.fa	Candida fukuyamaensis	984	0.0	NA	297	KT207277
VelB.1_ITS	DBAD03	VelB.1	VelB	otherAmplifiedITS	Meyerozyma caribbica	VELB1ITS2.fa	Meyerozyma caribbica	574	3e-161	NA	163	KT207278
VelB.SM_ITS	DBAD02	VelB.SM	VelB	otherAmplifiedITS	Meyerozyma sp.	VelbSMits2.fa	Candida carpophila	969	0.0	NA	297	KT207279
VelB.SM_ITS	DBAD02	VelB.SM	VelB	otherAmplifiedITS	Meyerozyma sp.	VelbSMits2.fa	Pichia guilliermondii	969	0.0	NA	297	KT207279
VelB.SM_ITS	DBAD02	VelB.SM	VelB	otherAmplifiedITS	Meyerozyma sp.	VelbSMits2.fa	Candida fukuyamaensis	969	0.0	NA	297	KT207279
VelB.SM_ITS	DBAD02	VelB.SM	VelB	otherAmplifiedITS	Meyerozyma sp.	VelbSMits2.fa	Pichia caribbica	969	0.0	NA	297	KT207279
VelE.1_ITS	DBAC42	VelE.1	VelE	otherAmplifiedITS	Meyerozyma sp.	vele1_its2fwd.fa	Meyerozyma caribbica	836	0.0	NA	268	KT207280
VelE.1_ITS	DBAC42	VelE.1	VelE	otherAmplifiedITS	Meyerozyma sp.	vele1_its2fwd.fa	Meyerozyma guilliermondii	836	0.0	NA	268	KT207280
VelF.1_CEN15	DBAD05	VelF.1	VelF	Scer	Saccharomyces cerevisiae	velf1conensusc15.fa.fa	Saccharomyces cerevisiae	1175	0.0	NA	168	KT207281
VelH.SM_ITS	DBAB75	VelH.SM	VelH	otherAmplifiedITS	Meyerozyma sp.	velhsmITS2.fa	Candida carpophila	1027	0.0	NA	297	KT207282
VelH.SM_ITS	DBAB75	VelH.SM	VelH	otherAmplifiedITS	Meyerozyma sp.	velhsmITS2.fa	Pichia guilliermondii	1027	0.0	NA	297	KT207282
VelH.SM_ITS	DBAB75	VelH.SM	VelH	otherAmplifiedITS	Meyerozyma sp.	velhsmITS2.fa	Candida fukuyamaensis	1027	0.0	NA	297	KT207282
