# Supplementary material for: Summer temperature can predict the distribution of wild yeast populations
Source: Ecol Evol. 2016 Jan 27;6(4):1236–50. doi: 10.1002/ece3.1919 (PMC4761769; doi:10.1002/ece3.1919)
Supplement: Supplementary file 4 — Data S3. Summarises the presence or absence of S. cerevisiae (Scer), S. paradoxus (Spar), other yeast that is amplified by primers in the ITS region (otherAmplifiedITS), or other microbial growth (otherGrowth) for every sample collected for this study. [file ECE3-6-1236-s004.tsv]

# This table includes a description of each sample substrate (e.g. fig, bark, must), field collection date (fieldDate), sample weight (in grams), isolation temperature (°C), the name of the collection site, the species name of the host plant, latitude and longitude (WGS84 format), elevation (in metres), trunk girth (in metres) and pH of soil at base of host where available. The estimated Tmax (in…
sampleName	Scer	Spar	otherAmplifiedITS	otherGrowth	substrate	fieldDate	weight	isolationTemp	hostName	site	species	hostType	latitude	longitude	elevation	circum	pH	TmaxLat	TmaxLon	Tmax
AN1a	0	0	1	1	fig	10/09/2009	NA	30	AN1	PYR	Ficuscarica	fig	40.2504	23.69257	90	NA	NA	40.25	23.69167	31.5
AN1b	0	0	1	0	fig	10/09/2009	NA	30	AN1	PYR	Ficuscarica	fig	40.2504	23.69257	90	NA	NA	40.25	23.69167	31.5
AN1c	0	0	1	0	fig	10/09/2009	NA	30	AN1	PYR	Ficuscarica	fig	40.2504	23.69257	90	NA	NA	40.25	23.69167	31.5
AN1d	0	0	1	0	fig	10/09/2009	NA	30	AN1	PYR	Ficuscarica	fig	40.2504	23.69257	90	NA	NA	40.25	23.69167	31.5
AN1e	0	0	1	1	fig	10/09/2009	NA	30	AN1	PYR	Ficuscarica	fig	40.2504	23.69257	90	NA	NA	40.25	23.69167	31.5
AN1f	1	0	0	0	fig	10/09/2009	NA	30	AN1	PYR	Ficuscarica	fig	40.2504	23.69257	90	NA	NA	40.25	23.69167	31.5
AN1g	1	0	1	0	fig	10/09/2009	NA	30	AN1	PYR	Ficuscarica	fig	40.2504	23.69257	90	NA	NA	40.25	23.69167	31.5
AN1h	0	0	1	0	fig	10/09/2009	NA	30	AN1	PYR	Ficuscarica	fig	40.2504	23.69257	90	NA	NA	40.25	23.69167	31.5
AN1i	0	0	1	1	fig	10/09/2009	NA	30	AN1	PYR	Ficuscarica	fig	40.2504	23.69257	90	NA	NA	40.25	23.69167	31.5
AN1j	0	0	1	1	fig	10/09/2009	NA	30	AN1	PYR	Ficuscarica	fig	40.2504	23.69257	90	NA	NA	40.25	23.69167	31.5
AN2a	0	0	0	1	grape	10/09/2009	NA	30	AN2	PYR	Vitisvinifera	grape	40.25023	23.69359	85	NA	NA	40.25	23.69167	31.5
AN2b	0	0	1	0	grape	10/09/2009	NA	30	AN2	PYR	Vitisvinifera	grape	40.25023	23.69359	85	NA	NA	40.25	23.69167	31.5
AN2c	0	0	0	0	grape	10/09/2009	NA	30	AN2	PYR	Vitisvinifera	grape	40.25023	23.69359	85	NA	NA	40.25	23.69167	31.5
AN2d	0	0	1	0	grape	10/09/2009	NA	30	AN2	PYR	Vitisvinifera	grape	40.25023	23.69359	85	NA	NA	40.25	23.69167	31.5
AN2e	0	0	1	0	grape	10/09/2009	NA	30	AN2	PYR	Vitisvinifera	grape	40.25023	23.69359	85	NA	NA	40.25	23.69167	31.5
AN2f	0	0	1	0	grape	10/09/2009	NA	30	AN2	PYR	Vitisvinifera	grape	40.25023	23.69359	85	NA	NA	40.25	23.69167	31.5
AN2g	0	0	1	0	grape	10/09/2009	NA	30	AN2	PYR	Vitisvinifera	grape	40.25023	23.69359	85	NA	NA	40.25	23.69167	31.5
AN2i	0	0	1	0	grape	10/09/2009	NA	30	AN2	PYR	Vitisvinifera	grape	40.25023	23.69359	85	NA	NA	40.25	23.69167	31.5
AN2j	0	0	1	1	grape	10/09/2009	NA	30	AN2	PYR	Vitisvinifera	grape	40.25023	23.69359	85	NA	NA	40.25	23.69167	31.5
AN3a	0	0	1	0	fig	10/09/2009	NA	30	AN3	PYR	Ficuscarica	fig	40.25023	23.69359	85	NA	NA	40.25	23.69167	31.5
AN3b	0	0	1	0	fig	10/09/2009	NA	30	AN3	PYR	Ficuscarica	fig	40.25023	23.69359	85	NA	NA	40.25	23.69167	31.5
AN3c	0	0	1	0	fig	10/09/2009	NA	30	AN3	PYR	Ficuscarica	fig	40.25023	23.69359	85	NA	NA	40.25	23.69167	31.5
AN3d	0	0	1	0	fig	10/09/2009	NA	30	AN3	PYR	Ficuscarica	fig	40.25023	23.69359	85	NA	NA	40.25	23.69167	31.5
AN3e	1	0	1	1	fig	10/09/2009	NA	30	AN3	PYR	Ficuscarica	fig	40.25023	23.69359	85	NA	NA	40.25	23.69167	31.5
AN4f	0	0	1	1	fig	27/08/2011	13.52	30	AN4	PYR	Ficuscarica	fig	40.25023	23.69359	85	NA	NA	40.25	23.69167	31.5
AN4g	0	0	0	1	fig	27/08/2011	12.04	30	AN4	PYR	Ficuscarica	fig	40.25023	23.69359	85	NA	NA	40.25	23.69167	31.5
AN4h	0	0	1	0	fig	27/08/2011	7.08	30	AN4	PYR	Ficuscarica	fig	40.25023	23.69359	85	NA	NA	40.25	23.69167	31.5
AN4i	0	0	0	0	fig	27/08/2011	10.6	30	AN4	PYR	Ficuscarica	fig	40.25023	23.69359	85	NA	NA	40.25	23.69167	31.5
AN4j	0	0	1	0	fig	27/08/2011	10.32	30	AN4	PYR	Ficuscarica	fig	40.25023	23.69359	85	NA	NA	40.25	23.69167	31.5
AN4k	0	0	0	1	fig	27/08/2011	10.34	30	AN4	PYR	Ficuscarica	fig	40.25023	23.69359	85	NA	NA	40.25	23.69167	31.5
AN4l	0	0	0	1	fig	27/08/2011	11.45	30	AN4	PYR	Ficuscarica	fig	40.25023	23.69359	85	NA	NA	40.25	23.69167	31.5
AN4m	0	0	0	1	fig	27/08/2011	5.15	30	AN4	PYR	Ficuscarica	fig	40.25023	23.69359	85	NA	NA	40.25	23.69167	31.5
AN4n	0	0	0	1	fig	27/08/2011	14.25	30	AN4	PYR	Ficuscarica	fig	40.25023	23.69359	85	NA	NA	40.25	23.69167	31.5
AN4o	0	0	0	1	fig	27/08/2011	12.29	30	AN4	PYR	Ficuscarica	fig	40.25023	23.69359	85	NA	NA	40.25	23.69167	31.5
BOBa	0	0	0	1	grape	02/09/2011	5.65	30	BOB	PAR	Vitisvinifera	grape	38.13974	23.78445	378	NA	NA	38.14167	23.78333	31
BOBb	0	0	0	1	grape	02/09/2011	7.01	30	BOB	PAR	Vitisvinifera	grape	38.13974	23.78445	378	NA	NA	38.14167	23.78333	31
BOBc	0	0	0	1	grape	02/09/2011	7.67	30	BOB	PAR	Vitisvinifera	grape	38.13974	23.78445	378	NA	NA	38.14167	23.78333	31
BOBd	0	0	0	1	grape	02/09/2011	9.56	30	BOB	PAR	Vitisvinifera	grape	38.13974	23.78445	378	NA	NA	38.14167	23.78333	31
BOBe	0	0	0	1	grape	02/09/2011	8.45	30	BOB	PAR	Vitisvinifera	grape	38.13974	23.78445	378	NA	NA	38.14167	23.78333	31
BOBf	0	0	0	1	grape	02/09/2011	8.09	30	BOB	PAR	Vitisvinifera	grape	38.13974	23.78445	378	NA	NA	38.14167	23.78333	31
BOBg	0	0	0	1	grape	02/09/2011	10.66	30	BOB	PAR	Vitisvinifera	grape	38.13974	23.78445	378	NA	NA	38.14167	23.78333	31
BOBh	0	0	1	0	grape	02/09/2011	7.64	30	BOB	PAR	Vitisvinifera	grape	38.13974	23.78445	378	NA	NA	38.14167	23.78333	31
BOBi	0	0	0	0	grape	02/09/2011	10	30	BOB	PAR	Vitisvinifera	grape	38.13974	23.78445	378	NA	NA	38.14167	23.78333	31
BOBj	0	0	0	1	grape	02/09/2011	9.7	30	BOB	PAR	Vitisvinifera	grape	38.13974	23.78445	378	NA	NA	38.14167	23.78333	31
CHO3b	0	0	1	0	bark	06/07/2007	3.11	30	CHO3	CHO	Quercussp.	oak	53.42394	-2.2700013	34	1.14	NA	53.425	-2.266667	21.3
CR1a	0	0	1	0	fig	04/08/2011	10.79	30	CR1	CR	Ficuscarica	fig	35.5527	23.777033	21	NA	NA	35.55	23.775	29.5
CR1b	0	0	0	0	fig	04/08/2011	3.85	30	CR1	CR	Ficuscarica	fig	35.5527	23.777033	21	NA	NA	35.55	23.775	29.5
CR1c	0	0	0	0	fig	04/08/2011	6.41	30	CR1	CR	Ficuscarica	fig	35.5527	23.777033	21	NA	NA	35.55	23.775	29.5
CR1d	0	0	0	0	fig	04/08/2011	10.37	30	CR1	CR	Ficuscarica	fig	35.5527	23.777033	21	NA	NA	35.55	23.775	29.5
CR1e	0	0	0	0	fig	04/08/2011	7.48	30	CR1	CR	Ficuscarica	fig	35.5527	23.777033	21	NA	NA	35.55	23.775	29.5
CR1f	0	0	1	0	fig	04/08/2011	12.15	30	CR1	CR	Ficuscarica	fig	35.5527	23.777033	21	NA	NA	35.55	23.775	29.5
CR1g	0	0	0	0	fig	04/08/2011	5.84	30	CR1	CR	Ficuscarica	fig	35.5527	23.777033	21	NA	NA	35.55	23.775	29.5
CR1h	0	0	0	0	fig	04/08/2011	9.29	30	CR1	CR	Ficuscarica	fig	35.5527	23.777033	21	NA	NA	35.55	23.775	29.5
CR1i	0	0	0	0	fig	04/08/2011	9.83	30	CR1	CR	Ficuscarica	fig	35.5527	23.777033	21	NA	NA	35.55	23.775	29.5
CR1j	0	0	0	0	fig	04/08/2011	10.26	30	CR1	CR	Ficuscarica	fig	35.5527	23.777033	21	NA	NA	35.55	23.775	29.5
CR1k	0	0	1	0	fig	04/08/2011	9.56	30	CR1	CR	Ficuscarica	fig	35.5527	23.777033	21	NA	NA	35.55	23.775	29.5
CRO10a	0	0	0	0	bark	02/09/2008	0.51	30	CRO10	CRO	Quercuspetraea	oak	53.494804	-1.8945389	287	1.68	3	53.49167	-1.891667	19.6
CRO10b	0	0	0	0	bark	02/09/2008	0.91	30	CRO10	CRO	Quercuspetraea	oak	53.494804	-1.8945389	287	1.68	3	53.49167	-1.891667	19.6
CRO10c	0	0	0	0	bark	22/06/2009	0.56	30	CRO10	CRO	Quercuspetraea	oak	53.494804	-1.8945389	287	1.68	3	53.49167	-1.891667	19.6
CRO10d	0	0	0	0	bark	22/06/2009	0.34	30	CRO10	CRO	Quercuspetraea	oak	53.494804	-1.8945389	287	1.68	3	53.49167	-1.891667	19.6
CRO10e	0	0	0	0	bark	22/06/2009	0.39	30	CRO10	CRO	Quercuspetraea	oak	53.494804	-1.8945389	287	1.68	3	53.49167	-1.891667	19.6
CRO10f	0	0	0	0	bark	22/06/2009	1	30	CRO10	CRO	Quercuspetraea	oak	53.494804	-1.8945389	287	1.68	3	53.49167	-1.891667	19.6
CRO10g	0	0	0	0	bark	11/07/2011	0.54	30	CRO10	CRO	Quercuspetraea	oak	53.494804	-1.8945389	287	1.68	3	53.49167	-1.891667	19.6
CRO10h	0	0	0	0	bark	11/07/2011	0.72	30	CRO10	CRO	Quercuspetraea	oak	53.494804	-1.8945389	287	1.68	3	53.49167	-1.891667	19.6
CRO10i	0	0	1	1	bark	11/07/2011	0.51	10	CRO10	CRO	Quercuspetraea	oak	53.494804	-1.8945389	287	1.68	3	53.49167	-1.891667	19.6
CRO10j	0	0	0	0	bark	11/07/2011	0.72	30	CRO10	CRO	Quercuspetraea	oak	53.494804	-1.8945389	287	1.68	3	53.49167	-1.891667	19.6
CRO11a	0	0	0	0	bark	02/09/2008	1.31	30	CRO11	CRO	Quercuspetraea	oak	53.494633	-1.8944489	281	0.85	3	53.49167	-1.891667	19.6
CRO11b	0	0	0	0	bark	02/09/2008	0.62	30	CRO11	CRO	Quercuspetraea	oak	53.494633	-1.8944489	281	0.85	3	53.49167	-1.891667	19.6
CRO11c	0	0	0	0	bark	22/06/2009	0.19	30	CRO11	CRO	Quercuspetraea	oak	53.494633	-1.8944489	281	0.85	3	53.49167	-1.891667	19.6
CRO11d	0	0	0	0	bark	22/06/2009	0.37	30	CRO11	CRO	Quercuspetraea	oak	53.494633	-1.8944489	281	0.85	3	53.49167	-1.891667	19.6
CRO11e	0	0	0	0	bark	22/06/2009	0.3	30	CRO11	CRO	Quercuspetraea	oak	53.494633	-1.8944489	281	0.85	3	53.49167	-1.891667	19.6
CRO11f	0	0	0	0	bark	22/06/2009	0.34	30	CRO11	CRO	Quercuspetraea	oak	53.494633	-1.8944489	281	0.85	3	53.49167	-1.891667	19.6
CRO11g	0	0	0	0	bark	11/07/2011	0.37	30	CRO11	CRO	Quercuspetraea	oak	53.494633	-1.8944489	281	0.85	3	53.49167	-1.891667	19.6
CRO11h	0	0	0	0	bark	11/07/2011	0.41	30	CRO11	CRO	Quercuspetraea	oak	53.494633	-1.8944489	281	0.85	3	53.49167	-1.891667	19.6
CRO11i	0	0	0	0	bark	11/07/2011	0.47	10	CRO11	CRO	Quercuspetraea	oak	53.494633	-1.8944489	281	0.85	3	53.49167	-1.891667	19.6
CRO11j	0	0	0	0	bark	11/07/2011	0.33	30	CRO11	CRO	Quercuspetraea	oak	53.494633	-1.8944489	281	0.85	3	53.49167	-1.891667	19.6
CRO12a	0	0	0	0	bark	02/09/2008	0.77	30	CRO12	CRO	Quercuspetraea	oak	53.494435	-1.8942233	275	1.3	3	53.49167	-1.891667	19.6
CRO12b	0	1	0	0	bark	02/09/2008	0.75	30	CRO12	CRO	Quercuspetraea	oak	53.494435	-1.8942233	275	1.3	3	53.49167	-1.891667	19.6
CRO12c	0	0	0	0	bark	22/06/2009	0.32	30	CRO12	CRO	Quercuspetraea	oak	53.494435	-1.8942233	275	1.3	3	53.49167	-1.891667	19.6
CRO12d	0	0	0	0	bark	22/06/2009	0.64	30	CRO12	CRO	Quercuspetraea	oak	53.494435	-1.8942233	275	1.3	3	53.49167	-1.891667	19.6
CRO12e	0	0	0	0	bark	22/06/2009	0.53	30	CRO12	CRO	Quercuspetraea	oak	53.494435	-1.8942233	275	1.3	3	53.49167	-1.891667	19.6
CRO12f	0	0	0	0	bark	22/06/2009	0.42	30	CRO12	CRO	Quercuspetraea	oak	53.494435	-1.8942233	275	1.3	3	53.49167	-1.891667	19.6
CRO12g	0	0	0	0	bark	11/07/2011	0.88	30	CRO12	CRO	Quercuspetraea	oak	53.494435	-1.8942233	275	1.3	3	53.49167	-1.891667	19.6
CRO12h	0	0	0	0	bark	11/07/2011	0.6	30	CRO12	CRO	Quercuspetraea	oak	53.494435	-1.8942233	275	1.3	3	53.49167	-1.891667	19.6
CRO12i	0	0	0	1	bark	11/07/2011	1.23	10	CRO12	CRO	Quercuspetraea	oak	53.494435	-1.8942233	275	1.3	3	53.49167	-1.891667	19.6
CRO12j	0	0	0	0	bark	11/07/2011	1.29	30	CRO12	CRO	Quercuspetraea	oak	53.494435	-1.8942233	275	1.3	3	53.49167	-1.891667	19.6
CRO13a	0	0	0	0	bark	22/06/2009	3.83	30	CRO13	CRO	Quercuspetraea	oak	53.494858	-1.894373	290	1.37	3.25	53.49167	-1.891667	19.6
CRO13b	0	0	0	0	bark	22/06/2009	0.17	30	CRO13	CRO	Quercuspetraea	oak	53.494858	-1.894373	290	1.37	3.25	53.49167	-1.891667	19.6
CRO13c	0	0	0	0	bark	22/06/2009	0.15	30	CRO13	CRO	Quercuspetraea	oak	53.494858	-1.894373	290	1.37	3.25	53.49167	-1.891667	19.6
CRO13d	0	0	0	0	bark	22/06/2009	0.47	30	CRO13	CRO	Quercuspetraea	oak	53.494858	-1.894373	290	1.37	3.25	53.49167	-1.891667	19.6
CRO13e	0	0	0	0	bark	11/07/2011	0.95	30	CRO13	CRO	Quercuspetraea	oak	53.494858	-1.894373	290	1.37	3.25	53.49167	-1.891667	19.6
CRO13f	0	0	0	0	bark	11/07/2011	0.65	30	CRO13	CRO	Quercuspetraea	oak	53.494858	-1.894373	290	1.37	3.25	53.49167	-1.891667	19.6
CRO13g	0	0	1	0	bark	11/07/2011	1.53	10	CRO13	CRO	Quercuspetraea	oak	53.494858	-1.894373	290	1.37	3.25	53.49167	-1.891667	19.6
CRO13h	0	0	0	0	bark	11/07/2011	0.85	30	CRO13	CRO	Quercuspetraea	oak	53.494858	-1.894373	290	1.37	3.25	53.49167	-1.891667	19.6
CRO14a	0	0	0	0	bark	22/06/2009	0.51	30	CRO14	CRO	Quercuspetraea	oak	53.495127	-1.8944025	300	1.22	3.25	53.49167	-1.891667	19.6
CRO14b	0	0	0	0	bark	22/06/2009	0.23	30	CRO14	CRO	Quercuspetraea	oak	53.495127	-1.8944025	300	1.22	3.25	53.49167	-1.891667	19.6
CRO14c	0	0	0	0	bark	22/06/2009	0.37	30	CRO14	CRO	Quercuspetraea	oak	53.495127	-1.8944025	300	1.22	3.25	53.49167	-1.891667	19.6
CRO14d	0	0	0	0	bark	22/06/2009	0.22	30	CRO14	CRO	Quercuspetraea	oak	53.495127	-1.8944025	300	1.22	3.25	53.49167	-1.891667	19.6
CRO14e	0	0	0	0	bark	11/07/2011	0.32	30	CRO14	CRO	Quercuspetraea	oak	53.495127	-1.8944025	300	1.22	3.25	53.49167	-1.891667	19.6
CRO14f	0	0	0	0	bark	11/07/2011	0.28	30	CRO14	CRO	Quercuspetraea	oak	53.495127	-1.8944025	300	1.22	3.25	53.49167	-1.891667	19.6
CRO14g	0	0	0	1	bark	11/07/2011	0.46	10	CRO14	CRO	Quercuspetraea	oak	53.495127	-1.8944025	300	1.22	3.25	53.49167	-1.891667	19.6
CRO14h	0	0	0	0	bark	11/07/2011	0.81	30	CRO14	CRO	Quercuspetraea	oak	53.495127	-1.8944025	300	1.22	3.25	53.49167	-1.891667	19.6
CRO15a	0	0	0	0	bark	22/06/2009	0.42	30	CRO15	CRO	Quercuspetraea	oak	53.494183	-1.8938471	275	1.28	3.25	53.49167	-1.891667	19.6
CRO15b	0	0	0	0	bark	22/06/2009	0.34	30	CRO15	CRO	Quercuspetraea	oak	53.494183	-1.8938471	275	1.28	3.25	53.49167	-1.891667	19.6
CRO15c	0	0	0	0	bark	22/06/2009	0.16	30	CRO15	CRO	Quercuspetraea	oak	53.494183	-1.8938471	275	1.28	3.25	53.49167	-1.891667	19.6
CRO15d	0	0	0	0	bark	22/06/2009	0.52	30	CRO15	CRO	Quercuspetraea	oak	53.494183	-1.8938471	275	1.28	3.25	53.49167	-1.891667	19.6
CRO15e	0	0	0	0	bark	11/07/2011	0.44	30	CRO15	CRO	Quercuspetraea	oak	53.494183	-1.8938471	275	1.28	3.25	53.49167	-1.891667	19.6
CRO15f	0	0	0	0	bark	11/07/2011	0.21	30	CRO15	CRO	Quercuspetraea	oak	53.494183	-1.8938471	275	1.28	3.25	53.49167	-1.891667	19.6
CRO15g	0	0	0	0	bark	11/07/2011	0.39	30	CRO15	CRO	Quercuspetraea	oak	53.494183	-1.8938471	275	1.28	3.25	53.49167	-1.891667	19.6
CRO15h	0	0	0	0	bark	11/07/2011	0.63	10	CRO15	CRO	Quercuspetraea	oak	53.494183	-1.8938471	275	1.28	3.25	53.49167	-1.891667	19.6
CRO1e	0	0	0	0	bark	11/07/2007	1.02	30	CRO1	CRO	Quercuspetraea	oak	53.49475	-1.8944034	257	2	3.5	53.49167	-1.891667	19.6
CRO1f	0	0	0	0	bark	11/07/2007	0.56	30	CRO1	CRO	Quercuspetraea	oak	53.49475	-1.8944034	257	2	3.5	53.49167	-1.891667	19.6
CRO1g	0	0	0	0	bark	11/07/2007	0.62	30	CRO1	CRO	Quercuspetraea	oak	53.49475	-1.8944034	257	2	3.5	53.49167	-1.891667	19.6
CRO1i	0	0	0	0	bark	22/06/2009	0.8	30	CRO1	CRO	Quercuspetraea	oak	53.49475	-1.8944034	257	2	3.5	53.49167	-1.891667	19.6
CRO1iia	0	0	0	0	bark	02/09/2008	0.97	30	CRO1	CRO	Quercuspetraea	oak	53.49475	-1.8944034	257	2	3.5	53.49167	-1.891667	19.6
CRO1iib	0	0	0	0	bark	02/09/2008	0.58	30	CRO1	CRO	Quercuspetraea	oak	53.49475	-1.8944034	257	2	3.5	53.49167	-1.891667	19.6
CRO1j	0	0	0	0	bark	22/06/2009	0.72	30	CRO1	CRO	Quercuspetraea	oak	53.49475	-1.8944034	257	2	3.5	53.49167	-1.891667	19.6
CRO1k	0	0	1	0	bark	22/06/2009	0.5	30	CRO1	CRO	Quercuspetraea	oak	53.49475	-1.8944034	257	2	3.5	53.49167	-1.891667	19.6
CRO1l	0	1	0	0	bark	22/06/2009	0.22	30	CRO1	CRO	Quercuspetraea	oak	53.49475	-1.8944034	257	2	3.5	53.49167	-1.891667	19.6
CRO1m	0	0	0	0	bark	11/07/2011	0.74	30	CRO1	CRO	Quercuspetraea	oak	53.49475	-1.8944034	257	2	3.5	53.49167	-1.891667	19.6
CRO1n	0	0	0	0	bark	11/07/2011	0.68	30	CRO1	CRO	Quercuspetraea	oak	53.49475	-1.8944034	257	2	3.5	53.49167	-1.891667	19.6
CRO1o	0	0	0	1	bark	11/07/2011	1.02	10	CRO1	CRO	Quercuspetraea	oak	53.49475	-1.8944034	257	2	3.5	53.49167	-1.891667	19.6
CRO1p	0	0	0	0	bark	11/07/2011	0.63	30	CRO1	CRO	Quercuspetraea	oak	53.49475	-1.8944034	257	2	3.5	53.49167	-1.891667	19.6
CRO2d	0	1	0	0	bark	11/07/2007	0.38	30	CRO2	CRO	Quercuspetraea	oak	53.494066	-1.8936364	256	2	3.5	53.49167	-1.891667	19.6
CRO2e	0	1	0	0	bark	11/07/2007	0.33	30	CRO2	CRO	Quercuspetraea	oak	53.494066	-1.8936364	256	2	3.5	53.49167	-1.891667	19.6
CRO2f	0	1	0	0	bark	11/07/2007	0.25	30	CRO2	CRO	Quercuspetraea	oak	53.494066	-1.8936364	256	2	3.5	53.49167	-1.891667	19.6
CRO2h	0	0	0	0	bark	22/06/2009	0.2	30	CRO2	CRO	Quercuspetraea	oak	53.494066	-1.8936364	256	2	3.5	53.49167	-1.891667	19.6
CRO2i	0	0	0	0	bark	22/06/2009	0.61	30	CRO2	CRO	Quercuspetraea	oak	53.494066	-1.8936364	256	2	3.5	53.49167	-1.891667	19.6
CRO2j	0	0	0	0	bark	22/06/2009	0.33	30	CRO2	CRO	Quercuspetraea	oak	53.494066	-1.8936364	256	2	3.5	53.49167	-1.891667	19.6
CRO2k	0	0	0	0	bark	22/06/2009	0.13	30	CRO2	CRO	Quercuspetraea	oak	53.494066	-1.8936364	256	2	3.5	53.49167	-1.891667	19.6
CRO2l	0	0	0	0	bark	11/07/2011	0.22	30	CRO2	CRO	Quercuspetraea	oak	53.494066	-1.8936364	256	2	3.5	53.49167	-1.891667	19.6
CRO2m	0	0	0	0	bark	11/07/2011	0.25	30	CRO2	CRO	Quercuspetraea	oak	53.494066	-1.8936364	256	2	3.5	53.49167	-1.891667	19.6
CRO2n	0	0	0	1	bark	11/07/2011	0.24	10	CRO2	CRO	Quercuspetraea	oak	53.494066	-1.8936364	256	2	3.5	53.49167	-1.891667	19.6
CRO2o	0	0	0	0	bark	11/07/2011	0.19	30	CRO2	CRO	Quercuspetraea	oak	53.494066	-1.8936364	256	2	3.5	53.49167	-1.891667	19.6
CRO3d	0	1	0	0	bark	11/07/2007	0.73	30	CRO3	CRO	Quercuspetraea	oak	53.494075	-1.8936062	260	1.8	3.5	53.49167	-1.891667	19.6
CRO3e	0	1	0	0	bark	11/07/2007	0.89	30	CRO3	CRO	Quercuspetraea	oak	53.494075	-1.8936062	260	1.8	3.5	53.49167	-1.891667	19.6
CRO3f	0	0	0	0	bark	11/07/2007	0.39	30	CRO3	CRO	Quercuspetraea	oak	53.494075	-1.8936062	260	1.8	3.5	53.49167	-1.891667	19.6
CRO3i	0	0	0	0	bark	22/06/2009	0.87	30	CRO3	CRO	Quercuspetraea	oak	53.494075	-1.8936062	260	1.8	3.5	53.49167	-1.891667	19.6
CRO3j	0	0	0	0	bark	22/06/2009	1.03	30	CRO3	CRO	Quercuspetraea	oak	53.494075	-1.8936062	260	1.8	3.5	53.49167	-1.891667	19.6
CRO3k	0	0	0	1	bark	22/06/2009	1.09	30	CRO3	CRO	Quercuspetraea	oak	53.494075	-1.8936062	260	1.8	3.5	53.49167	-1.891667	19.6
CRO3l	0	0	0	0	bark	22/06/2009	0.55	30	CRO3	CRO	Quercuspetraea	oak	53.494075	-1.8936062	260	1.8	3.5	53.49167	-1.891667	19.6
CRO3m	0	0	0	0	bark	11/07/2011	0.1	30	CRO3	CRO	Quercuspetraea	oak	53.494075	-1.8936062	260	1.8	3.5	53.49167	-1.891667	19.6
CRO3n	0	0	0	0	bark	11/07/2011	0.26	30	CRO3	CRO	Quercuspetraea	oak	53.494075	-1.8936062	260	1.8	3.5	53.49167	-1.891667	19.6
CRO3o	0	0	1	0	bark	11/07/2011	0.16	10	CRO3	CRO	Quercuspetraea	oak	53.494075	-1.8936062	260	1.8	3.5	53.49167	-1.891667	19.6
CRO3p	0	0	0	0	bark	11/07/2011	0.26	30	CRO3	CRO	Quercuspetraea	oak	53.494075	-1.8936062	260	1.8	3.5	53.49167	-1.891667	19.6
CRO4a	0	1	0	0	bark	02/09/2008	0.42	30	CRO4	CRO	Quercuspetraea	oak	53.493364	-1.8931558	334	1.44	4	53.49167	-1.891667	19.6
CRO4b	0	0	0	0	bark	02/09/2008	0.54	30	CRO4	CRO	Quercuspetraea	oak	53.493364	-1.8931558	334	1.44	4	53.49167	-1.891667	19.6
CRO4c	0	0	0	0	bark	22/06/2009	0.17	30	CRO4	CRO	Quercuspetraea	oak	53.493364	-1.8931558	334	1.44	4	53.49167	-1.891667	19.6
CRO4d	0	0	0	0	bark	22/06/2009	0.22	30	CRO4	CRO	Quercuspetraea	oak	53.493364	-1.8931558	334	1.44	4	53.49167	-1.891667	19.6
CRO4e	0	0	0	0	bark	22/06/2009	0.3	30	CRO4	CRO	Quercuspetraea	oak	53.493364	-1.8931558	334	1.44	4	53.49167	-1.891667	19.6
CRO4f	0	0	0	0	bark	22/06/2009	0.26	30	CRO4	CRO	Quercuspetraea	oak	53.493364	-1.8931558	334	1.44	4	53.49167	-1.891667	19.6
CRO4g	0	0	0	0	bark	11/07/2011	0.16	30	CRO4	CRO	Quercuspetraea	oak	53.493364	-1.8931558	334	1.44	4	53.49167	-1.891667	19.6
CRO4h	0	0	0	1	bark	11/07/2011	0.57	30	CRO4	CRO	Quercuspetraea	oak	53.493364	-1.8931558	334	1.44	4	53.49167	-1.891667	19.6
CRO4i	0	0	0	0	bark	11/07/2011	0.28	10	CRO4	CRO	Quercuspetraea	oak	53.493364	-1.8931558	334	1.44	4	53.49167	-1.891667	19.6
CRO5a	0	0	0	0	bark	02/09/2008	0.78	30	CRO5	CRO	Quercuspetraea	oak	53.493454	-1.8932611	331	1.56	3	53.49167	-1.891667	19.6
CRO5b	0	0	0	0	bark	02/09/2008	1.26	30	CRO5	CRO	Quercuspetraea	oak	53.493454	-1.8932611	331	1.56	3	53.49167	-1.891667	19.6
CRO5c	0	0	0	0	bark	22/06/2009	0.24	30	CRO5	CRO	Quercuspetraea	oak	53.493454	-1.8932611	331	1.56	3	53.49167	-1.891667	19.6
CRO5d	0	0	0	0	bark	22/06/2009	0.11	30	CRO5	CRO	Quercuspetraea	oak	53.493454	-1.8932611	331	1.56	3	53.49167	-1.891667	19.6
CRO5e	0	0	0	0	bark	22/06/2009	0.4	30	CRO5	CRO	Quercuspetraea	oak	53.493454	-1.8932611	331	1.56	3	53.49167	-1.891667	19.6
CRO5f	0	0	0	1	bark	22/06/2009	0.34	30	CRO5	CRO	Quercuspetraea	oak	53.493454	-1.8932611	331	1.56	3	53.49167	-1.891667	19.6
CRO5h	0	0	0	0	bark	11/07/2011	0.09	30	CRO5	CRO	Quercuspetraea	oak	53.493454	-1.8932611	331	1.56	3	53.49167	-1.891667	19.6
CRO5i	0	0	0	0	bark	11/07/2011	0.12	30	CRO5	CRO	Quercuspetraea	oak	53.493454	-1.8932611	331	1.56	3	53.49167	-1.891667	19.6
CRO5j	0	0	0	0	bark	11/07/2011	0.17	10	CRO5	CRO	Quercuspetraea	oak	53.493454	-1.8932611	331	1.56	3	53.49167	-1.891667	19.6
CRO5k	0	0	0	0	bark	11/07/2011	0.28	30	CRO5	CRO	Quercuspetraea	oak	53.493454	-1.8932611	331	1.56	3	53.49167	-1.891667	19.6
CRO6a	0	0	0	0	bark	02/09/2008	0.38	30	CRO6	CRO	Quercuspetraea	oak	53.493877	-1.8935765	325	1.63	3	53.49167	-1.891667	19.6
CRO6b	0	0	1	0	bark	02/09/2008	0.4	30	CRO6	CRO	Quercuspetraea	oak	53.493877	-1.8935765	325	1.63	3	53.49167	-1.891667	19.6
CRO6c	0	0	1	0	bark	22/06/2009	0.54	30	CRO6	CRO	Quercuspetraea	oak	53.493877	-1.8935765	325	1.63	3	53.49167	-1.891667	19.6
CRO6d	0	0	0	0	bark	22/06/2009	0.64	30	CRO6	CRO	Quercuspetraea	oak	53.493877	-1.8935765	325	1.63	3	53.49167	-1.891667	19.6
CRO6f	0	0	0	0	bark	22/06/2009	0.21	30	CRO6	CRO	Quercuspetraea	oak	53.493877	-1.8935765	325	1.63	3	53.49167	-1.891667	19.6
CRO6h	0	0	0	0	bark	11/07/2011	0.15	30	CRO6	CRO	Quercuspetraea	oak	53.493877	-1.8935765	325	1.63	3	53.49167	-1.891667	19.6
CRO6k	0	0	0	0	bark	11/07/2011	0.28	30	CRO6	CRO	Quercuspetraea	oak	53.493877	-1.8935765	325	1.63	3	53.49167	-1.891667	19.6
CRO7a	0	0	0	0	bark	02/09/2008	0.43	30	CRO7	CRO	Quercuspetraea	oak	53.494372	-1.8942385	305	1.3	3	53.49167	-1.891667	19.6
CRO7b	0	0	0	0	bark	02/09/2008	0.45	30	CRO7	CRO	Quercuspetraea	oak	53.494372	-1.8942385	305	1.3	3	53.49167	-1.891667	19.6
CRO7c	0	0	0	0	bark	22/06/2009	0.76	30	CRO7	CRO	Quercuspetraea	oak	53.494372	-1.8942385	305	1.3	3	53.49167	-1.891667	19.6
CRO7d	0	0	0	0	bark	22/06/2009	0.6	30	CRO7	CRO	Quercuspetraea	oak	53.494372	-1.8942385	305	1.3	3	53.49167	-1.891667	19.6
CRO7e	0	1	0	0	bark	22/06/2009	1.33	30	CRO7	CRO	Quercuspetraea	oak	53.494372	-1.8942385	305	1.3	3	53.49167	-1.891667	19.6
CRO7f	0	0	0	0	bark	22/06/2009	0.46	30	CRO7	CRO	Quercuspetraea	oak	53.494372	-1.8942385	305	1.3	3	53.49167	-1.891667	19.6
CRO7g	0	0	0	0	bark	11/07/2011	0.85	30	CRO7	CRO	Quercuspetraea	oak	53.494372	-1.8942385	305	1.3	3	53.49167	-1.891667	19.6
CRO7h	0	0	0	0	bark	11/07/2011	0.99	30	CRO7	CRO	Quercuspetraea	oak	53.494372	-1.8942385	305	1.3	3	53.49167	-1.891667	19.6
CRO7i	0	0	1	0	bark	11/07/2011	1.03	10	CRO7	CRO	Quercuspetraea	oak	53.494372	-1.8942385	305	1.3	3	53.49167	-1.891667	19.6
CRO7j	0	0	0	0	bark	11/07/2011	0.78	30	CRO7	CRO	Quercuspetraea	oak	53.494372	-1.8942385	305	1.3	3	53.49167	-1.891667	19.6
CRO8a	0	1	0	0	bark	02/09/2008	0.42	30	CRO8	CRO	Quercuspetraea	oak	53.494327	-1.8941783	288	1.76	NA	53.49167	-1.891667	19.6
CRO8b	0	0	0	0	bark	02/09/2008	0.25	30	CRO8	CRO	Quercuspetraea	oak	53.494327	-1.8941783	288	1.76	NA	53.49167	-1.891667	19.6
CRO8c	0	0	0	0	bark	22/06/2009	0.34	30	CRO8	CRO	Quercuspetraea	oak	53.494327	-1.8941783	288	1.76	NA	53.49167	-1.891667	19.6
CRO8d	0	0	0	0	bark	22/06/2009	0.25	30	CRO8	CRO	Quercuspetraea	oak	53.494327	-1.8941783	288	1.76	NA	53.49167	-1.891667	19.6
CRO8e	0	0	0	1	bark	22/06/2009	0.69	30	CRO8	CRO	Quercuspetraea	oak	53.494327	-1.8941783	288	1.76	NA	53.49167	-1.891667	19.6
CRO8f	0	0	0	0	bark	22/06/2009	1.04	30	CRO8	CRO	Quercuspetraea	oak	53.494327	-1.8941783	288	1.76	NA	53.49167	-1.891667	19.6
CRO8g	0	0	0	0	bark	11/07/2011	0.69	30	CRO8	CRO	Quercuspetraea	oak	53.494327	-1.8941783	288	1.76	NA	53.49167	-1.891667	19.6
CRO8h	0	0	0	0	bark	11/07/2011	0.74	30	CRO8	CRO	Quercuspetraea	oak	53.494327	-1.8941783	288	1.76	NA	53.49167	-1.891667	19.6
CRO8i	0	0	0	0	bark	11/07/2011	0.77	10	CRO8	CRO	Quercuspetraea	oak	53.494327	-1.8941783	288	1.76	NA	53.49167	-1.891667	19.6
CRO8j	0	0	0	0	bark	11/07/2011	1.18	30	CRO8	CRO	Quercuspetraea	oak	53.494327	-1.8941783	288	1.76	NA	53.49167	-1.891667	19.6
CRO9a	0	0	0	0	bark	02/09/2008	1.03	30	CRO9	CRO	Quercuspetraea	oak	53.494579	-1.8943887	288	1	3	53.49167	-1.891667	19.6
CRO9b	0	0	0	0	bark	02/09/2008	0.28	30	CRO9	CRO	Quercuspetraea	oak	53.494579	-1.8943887	288	1	3	53.49167	-1.891667	19.6
CRO9c	0	0	0	0	bark	22/06/2009	0.41	30	CRO9	CRO	Quercuspetraea	oak	53.494579	-1.8943887	288	1	3	53.49167	-1.891667	19.6
CRO9d	0	0	0	0	bark	22/06/2009	0.16	30	CRO9	CRO	Quercuspetraea	oak	53.494579	-1.8943887	288	1	3	53.49167	-1.891667	19.6
CRO9e	0	0	0	0	bark	22/06/2009	0.25	30	CRO9	CRO	Quercuspetraea	oak	53.494579	-1.8943887	288	1	3	53.49167	-1.891667	19.6
CRO9f	0	0	0	0	bark	22/06/2009	0.67	30	CRO9	CRO	Quercuspetraea	oak	53.494579	-1.8943887	288	1	3	53.49167	-1.891667	19.6
CRO9g	0	0	0	0	bark	11/07/2011	0.28	30	CRO9	CRO	Quercuspetraea	oak	53.494579	-1.8943887	288	1	3	53.49167	-1.891667	19.6
CRO9h	0	0	0	0	bark	11/07/2011	0.21	30	CRO9	CRO	Quercuspetraea	oak	53.494579	-1.8943887	288	1	3	53.49167	-1.891667	19.6
CRO9i	0	0	0	0	bark	11/07/2011	0.17	10	CRO9	CRO	Quercuspetraea	oak	53.494579	-1.8943887	288	1	3	53.49167	-1.891667	19.6
CRO9j	0	0	0	0	bark	11/07/2011	0.99	30	CRO9	CRO	Quercuspetraea	oak	53.494579	-1.8943887	288	1	3	53.49167	-1.891667	19.6
DAV10a	0	0	0	1	grape	02/11/2011	11.56	30	DAV10	DAV	Vitisvinifera	grape	51.022167	0.197367	85.5	NA	5.5	51.025	0.2	21.4
DAV10b	0	0	1	0	grape	02/11/2011	11.49	30	DAV10	DAV	Vitisvinifera	grape	51.022167	0.197367	85.5	NA	5.5	51.025	0.2	21.4
DAV10c	0	0	1	0	grape	02/11/2011	4.75	30	DAV10	DAV	Vitisvinifera	grape	51.022167	0.197367	85.5	NA	5.5	51.025	0.2	21.4
DAV10d	0	0	0	0	grape	02/11/2011	6.07	30	DAV10	DAV	Vitisvinifera	grape	51.022167	0.197367	85.5	NA	5.5	51.025	0.2	21.4
DAV11a	0	0	0	0	grape	02/11/2011	7.84	30	DAV11	DAV	Vitisvinifera	grape	51.022067	0.197333	85.5	NA	5.5	51.025	0.2	21.4
DAV11b	0	0	1	0	grape	02/11/2011	6.44	30	DAV11	DAV	Vitisvinifera	grape	51.022067	0.197333	85.5	NA	5.5	51.025	0.2	21.4
DAV11c	0	0	0	0	grape	02/11/2011	6.9	30	DAV11	DAV	Vitisvinifera	grape	51.022067	0.197333	85.5	NA	5.5	51.025	0.2	21.4
DAV11d	0	0	0	1	grape	02/11/2011	5.41	30	DAV11	DAV	Vitisvinifera	grape	51.022067	0.197333	85.5	NA	5.5	51.025	0.2	21.4
DAV11e	0	0	1	0	bark	02/11/2011	0.81	30	DAV11	DAV	Vitisvinifera	grape	51.022067	0.197333	85.5	NA	5.5	51.025	0.2	21.4
DAV11f	0	0	0	0	bark	02/11/2011	1.03	30	DAV11	DAV	Vitisvinifera	grape	51.022067	0.197333	85.5	NA	5.5	51.025	0.2	21.4
DAV1a	0	1	0	0	bark	29/08/2011	0.28	30	DAV1	DAV	Quercusrobur	oak	51.022117	0.197617	85.3	1.9	4	51.025	0.2	21.4
DAV1b	0	0	1	0	bark	29/08/2011	0.18	30	DAV1	DAV	Quercusrobur	oak	51.022117	0.197617	85.3	1.9	4	51.025	0.2	21.4
DAV1c	0	0	0	0	bark	29/08/2011	0.18	30	DAV1	DAV	Quercusrobur	oak	51.022117	0.197617	85.3	1.9	4	51.025	0.2	21.4
DAV1d	0	0	0	0	bark	29/08/2011	0.13	30	DAV1	DAV	Quercusrobur	oak	51.022117	0.197617	85.3	1.9	4	51.025	0.2	21.4
DAV1e	1	0	0	0	bark	02/11/2011	0.68	30	DAV1	DAV	Quercusrobur	oak	51.022117	0.197617	85.3	1.9	4	51.025	0.2	21.4
DAV1f	0	0	1	0	bark	02/11/2011	0.55	30	DAV1	DAV	Quercusrobur	oak	51.022117	0.197617	85.3	1.9	4	51.025	0.2	21.4
DAV1g	0	0	0	0	bark	02/11/2011	0.63	30	DAV1	DAV	Quercusrobur	oak	51.022117	0.197617	85.3	1.9	4	51.025	0.2	21.4
DAV1h	0	0	0	0	bark	02/11/2011	0.98	30	DAV1	DAV	Quercusrobur	oak	51.022117	0.197617	85.3	1.9	4	51.025	0.2	21.4
DAV2a	0	0	0	0	bark	29/08/2011	1.04	30	DAV2	DAV	Quercusrobur	oak	51.022167	0.197767	86.3	3.18	5.5	51.025	0.2	21.4
DAV2b	0	0	0	0	bark	29/08/2011	0.6	30	DAV2	DAV	Quercusrobur	oak	51.022167	0.197767	86.3	3.18	5.5	51.025	0.2	21.4
DAV2c	0	0	0	0	bark	29/08/2011	0.26	30	DAV2	DAV	Quercusrobur	oak	51.022167	0.197767	86.3	3.18	5.5	51.025	0.2	21.4
DAV2d	0	0	0	0	bark	29/08/2011	0.27	30	DAV2	DAV	Quercusrobur	oak	51.022167	0.197767	86.3	3.18	5.5	51.025	0.2	21.4
DAV3a	0	0	0	0	bark	29/08/2011	0.41	30	DAV3	DAV	Quercuspetraea	oak	51.022	0.197417	93.3	0.38	4	51.025	0.2	21.4
DAV3b	0	0	0	0	bark	29/08/2011	0.27	30	DAV3	DAV	Quercuspetraea	oak	51.022	0.197417	93.3	0.38	4	51.025	0.2	21.4
DAV3c	0	0	0	0	bark	29/08/2011	0.55	30	DAV3	DAV	Quercuspetraea	oak	51.022	0.197417	93.3	0.38	4	51.025	0.2	21.4
DAV3d	0	0	0	0	bark	29/08/2011	0.3	30	DAV3	DAV	Quercuspetraea	oak	51.022	0.197417	93.3	0.38	4	51.025	0.2	21.4
DAV4a	0	0	0	0	bark	29/08/2011	0.3	30	DAV4	DAV	Quercusrobur	oak	51.021933	0.197433	94.8	0.74	3.5	51.025	0.2	21.4
DAV4b	0	0	0	0	bark	29/08/2011	0.27	30	DAV4	DAV	Quercusrobur	oak	51.021933	0.197433	94.8	0.74	3.5	51.025	0.2	21.4
DAV4c	0	0	0	0	bark	29/08/2011	0.18	30	DAV4	DAV	Quercusrobur	oak	51.021933	0.197433	94.8	0.74	3.5	51.025	0.2	21.4
DAV4d	0	0	0	0	bark	29/08/2011	0.22	30	DAV4	DAV	Quercusrobur	oak	51.021933	0.197433	94.8	0.74	3.5	51.025	0.2	21.4
DAV5a	0	0	0	0	bark	29/08/2011	0.61	30	DAV5	DAV	Quercusrobur	oak	51.02195	0.1973	88.4	0.44	4.5	51.025	0.2	21.4
DAV5b	0	0	0	0	bark	29/08/2011	0.51	30	DAV5	DAV	Quercusrobur	oak	51.02195	0.1973	88.4	0.44	4.5	51.025	0.2	21.4
DAV5c	0	0	0	0	bark	29/08/2011	0.26	30	DAV5	DAV	Quercusrobur	oak	51.02195	0.1973	88.4	0.44	4.5	51.025	0.2	21.4
DAV5d	0	0	0	0	bark	29/08/2011	0.97	30	DAV5	DAV	Quercusrobur	oak	51.02195	0.1973	88.4	0.44	4.5	51.025	0.2	21.4
DAV6a	0	0	0	0	bark	29/08/2011	0.49	30	DAV6	DAV	Quercusrobur	oak	51.021783	0.19725	78.3	0.54	5.5	51.025	0.2	21.4
DAV6b	0	0	0	0	bark	29/08/2011	0.86	30	DAV6	DAV	Quercusrobur	oak	51.021783	0.19725	78.3	0.54	5.5	51.025	0.2	21.4
DAV6c	0	0	0	0	bark	29/08/2011	0.25	30	DAV6	DAV	Quercusrobur	oak	51.021783	0.19725	78.3	0.54	5.5	51.025	0.2	21.4
DAV6d	0	0	0	0	bark	29/08/2011	0.2	30	DAV6	DAV	Quercusrobur	oak	51.021783	0.19725	78.3	0.54	5.5	51.025	0.2	21.4
DAV7a	0	0	1	0	grape	02/11/2011	8.82	30	DAV7	DAV	Vitisvinifera	grape	51.022633	0.1979	85.5	NA	5.5	51.025	0.2	21.4
DAV7b	0	0	1	0	grape	02/11/2011	5.8	30	DAV7	DAV	Vitisvinifera	grape	51.022633	0.1979	85.5	NA	5.5	51.025	0.2	21.4
DAV7c	0	0	1	0	grape	02/11/2011	4.55	30	DAV7	DAV	Vitisvinifera	grape	51.022633	0.1979	85.5	NA	5.5	51.025	0.2	21.4
DAV7d	0	0	0	0	grape	02/11/2011	10.29	30	DAV7	DAV	Vitisvinifera	grape	51.022633	0.1979	85.5	NA	5.5	51.025	0.2	21.4
DAV8a	1	0	0	0	grape	02/11/2011	5.77	30	DAV8	DAV	Vitisvinifera	grape	51.02245	0.197433	85.5	NA	5.5	51.025	0.2	21.4
DAV8b	0	0	0	0	grape	02/11/2011	4.4	30	DAV8	DAV	Vitisvinifera	grape	51.02245	0.197433	85.5	NA	5.5	51.025	0.2	21.4
DAV8c	0	0	0	0	grape	02/11/2011	7.31	30	DAV8	DAV	Vitisvinifera	grape	51.02245	0.197433	85.5	NA	5.5	51.025	0.2	21.4
DAV8d	0	0	0	0	grape	02/11/2011	4.25	30	DAV8	DAV	Vitisvinifera	grape	51.02245	0.197433	85.5	NA	5.5	51.025	0.2	21.4
DAV9a	0	0	1	0	grape	02/11/2011	5.92	30	DAV9	DAV	Vitisvinifera	grape	51.022283	0.197417	85.5	NA	5.5	51.025	0.2	21.4
DAV9b	0	0	1	0	grape	02/11/2011	2.9	30	DAV9	DAV	Vitisvinifera	grape	51.022283	0.197417	85.5	NA	5.5	51.025	0.2	21.4
DAV9c	1	0	0	0	grape	02/11/2011	8.5	30	DAV9	DAV	Vitisvinifera	grape	51.022283	0.197417	85.5	NA	5.5	51.025	0.2	21.4
DAV9d	1	0	0	0	grape	02/11/2011	9.7	30	DAV9	DAV	Vitisvinifera	grape	51.022283	0.197417	85.5	NA	5.5	51.025	0.2	21.4
DAVAUXa	1	0	0	0	must	02/11/2011	NA	30	DAVAUX	DAV	Vitisvinifera	grape	51.02227783	0.197463833	85.5	NA	5.5	51.025	0.2	21.4
DAVAUXb	1	0	0	0	must	02/11/2011	NA	30	DAVAUX	DAV	Vitisvinifera	grape	51.02227783	0.197463833	85.5	NA	5.5	51.025	0.2	21.4
DAVAUXg	1	0	0	0	must	02/11/2011	NA	10	DAVAUX	DAV	Vitisvinifera	grape	51.02227783	0.197463833	85.5	NA	5.5	51.025	0.2	21.4
DAVPINa	1	0	1	0	must	02/11/2011	NA	30	DAVPIN	DAV	Vitisvinifera	grape	51.02227783	0.197463833	85.5	NA	5.5	51.025	0.2	21.4
DAVPINb	0	0	1	0	must	02/11/2011	NA	30	DAVPIN	DAV	Vitisvinifera	grape	51.02227783	0.197463833	85.5	NA	5.5	51.025	0.2	21.4
DAVPINg	1	0	0	0	must	02/11/2011	NA	10	DAVPIN	DAV	Vitisvinifera	grape	51.02227783	0.197463833	85.5	NA	5.5	51.025	0.2	21.4
FGXa	0	0	0	0	fig	08/09/2011	13.75	30	FGX	PAR	Ficuscarica	fig	38.12495	23.85544	351	NA	NA	38.125	23.85833	30.8
FGXb	0	0	0	0	fig	08/09/2011	9.17	30	FGX	PAR	Ficuscarica	fig	38.12495	23.85544	351	NA	NA	38.125	23.85833	30.8
FGXc	0	0	0	0	fig	08/09/2011	14.64	30	FGX	PAR	Ficuscarica	fig	38.12495	23.85544	351	NA	NA	38.125	23.85833	30.8
FGXd	1	0	0	1	fig	08/09/2011	8.73	30	FGX	PAR	Ficuscarica	fig	38.12495	23.85544	351	NA	NA	38.125	23.85833	30.8
FGXe	0	0	0	1	fig	08/09/2011	16.87	30	FGX	PAR	Ficuscarica	fig	38.12495	23.85544	351	NA	NA	38.125	23.85833	30.8
FGXf	0	0	0	1	fig	08/09/2011	21.89	30	FGX	PAR	Ficuscarica	fig	38.12495	23.85544	351	NA	NA	38.125	23.85833	30.8
FGXg	0	0	0	1	fig	08/09/2011	15.4	30	FGX	PAR	Ficuscarica	fig	38.12495	23.85544	351	NA	NA	38.125	23.85833	30.8
FGXh	0	0	0	0	fig	08/09/2011	17.07	30	FGX	PAR	Ficuscarica	fig	38.12495	23.85544	351	NA	NA	38.125	23.85833	30.8
FGXi	0	0	0	0	fig	08/09/2011	12.46	30	FGX	PAR	Ficuscarica	fig	38.12495	23.85544	351	NA	NA	38.125	23.85833	30.8
FGXj	0	0	0	1	fig	08/09/2011	15	30	FGX	PAR	Ficuscarica	fig	38.12495	23.85544	351	NA	NA	38.125	23.85833	30.8
FGXk	0	0	0	0	fig	08/09/2011	14.06	30	FGX	PAR	Ficuscarica	fig	38.12495	23.85544	351	NA	NA	38.125	23.85833	30.8
FGXl	0	0	0	0	fig	08/09/2011	12.99	30	FGX	PAR	Ficuscarica	fig	38.12495	23.85544	351	NA	NA	38.125	23.85833	30.8
FRI10a	0	0	0	1	bark	26/08/2011	0.57	30	FRI10	FRI	Quercuspetraea	oak	50.92785	-1.657083	89.9	4.12	6.5	50.925	-1.658333	21.3
FRI10b	0	0	1	0	bark	26/08/2011	0.9	30	FRI10	FRI	Quercuspetraea	oak	50.92785	-1.657083	89.9	4.12	6.5	50.925	-1.658333	21.3
FRI10c	0	0	1	0	bark	26/08/2011	1.88	30	FRI10	FRI	Quercuspetraea	oak	50.92785	-1.657083	89.9	4.12	6.5	50.925	-1.658333	21.3
FRI10d	0	0	0	1	bark	26/08/2011	0.99	30	FRI10	FRI	Quercuspetraea	oak	50.92785	-1.657083	89.9	4.12	6.5	50.925	-1.658333	21.3
FRI11a	0	0	1	0	bark	26/08/2011	0.66	30	FRI11	FRI	Quercuspetraea	oak	50.928483	-1.655183	104.2	3.88	4	50.925	-1.658333	21.4
FRI11b	0	1	0	0	bark	26/08/2011	0.91	30	FRI11	FRI	Quercuspetraea	oak	50.928483	-1.655183	104.2	3.88	4	50.925	-1.658333	21.4
FRI11c	0	0	0	1	bark	26/08/2011	1.1	30	FRI11	FRI	Quercuspetraea	oak	50.928483	-1.655183	104.2	3.88	4	50.925	-1.658333	21.4
FRI11d	0	0	1	1	bark	26/08/2011	1.02	30	FRI11	FRI	Quercuspetraea	oak	50.928483	-1.655183	104.2	3.88	4	50.925	-1.658333	21.4
FRI12a	0	0	0	1	bark	26/08/2011	1.1	30	FRI12	FRI	Quercusrobur	oak	50.92875	-1.655667	109.1	1.83	5.5	50.925	-1.658333	21.4
FRI12b	0	0	1	0	bark	26/08/2011	1.24	30	FRI12	FRI	Quercusrobur	oak	50.92875	-1.655667	109.1	1.83	5.5	50.925	-1.658333	21.4
FRI12c	0	0	1	0	bark	26/08/2011	0.43	30	FRI12	FRI	Quercusrobur	oak	50.92875	-1.655667	109.1	1.83	5.5	50.925	-1.658333	21.4
FRI12d	0	0	0	1	bark	26/08/2011	0.39	30	FRI12	FRI	Quercusrobur	oak	50.92875	-1.655667	109.1	1.83	5.5	50.925	-1.658333	21.4
FRI13a	0	0	0	1	bark	26/08/2011	0.55	30	FRI13	FRI	Quercusrobur	oak	50.928883	-1.655967	127.4	3.76	4.5	50.925	-1.658333	21.3
FRI13b	0	0	0	1	bark	26/08/2011	0.67	30	FRI13	FRI	Quercusrobur	oak	50.928883	-1.655967	127.4	3.76	4.5	50.925	-1.658333	21.3
FRI13c	0	0	0	1	bark	26/08/2011	0.9	30	FRI13	FRI	Quercusrobur	oak	50.928883	-1.655967	127.4	3.76	4.5	50.925	-1.658333	21.3
FRI13d	0	0	0	1	bark	26/08/2011	0.59	30	FRI13	FRI	Quercusrobur	oak	50.928883	-1.655967	127.4	3.76	4.5	50.925	-1.658333	21.3
FRI14a	0	0	0	0	bark	26/08/2011	0.37	30	FRI14	FRI	Quercusrobur	oak	50.929333	-1.655383	132.9	2.88	3.5	50.93333	-1.658333	21.3
FRI14b	0	0	0	1	bark	26/08/2011	0.93	30	FRI14	FRI	Quercusrobur	oak	50.929333	-1.655383	132.9	2.88	3.5	50.93333	-1.658333	21.3
FRI14c	0	0	0	1	bark	26/08/2011	0.31	30	FRI14	FRI	Quercusrobur	oak	50.929333	-1.655383	132.9	2.88	3.5	50.93333	-1.658333	21.3
FRI14d	0	1	0	0	bark	26/08/2011	0.55	30	FRI14	FRI	Quercusrobur	oak	50.929333	-1.655383	132.9	2.88	3.5	50.93333	-1.658333	21.3
FRI15a	0	0	0	1	bark	26/08/2011	0.83	30	FRI15	FRI	Quercuspetraea	oak	50.929967	-1.65555	133.2	2.34	4.5	50.93333	-1.658333	21.3
FRI15b	0	0	0	0	bark	26/08/2011	0.74	30	FRI15	FRI	Quercuspetraea	oak	50.929967	-1.65555	133.2	2.34	4.5	50.93333	-1.658333	21.3
FRI15c	0	0	0	0	bark	26/08/2011	0.48	30	FRI15	FRI	Quercuspetraea	oak	50.929967	-1.65555	133.2	2.34	4.5	50.93333	-1.658333	21.3
FRI15d	0	0	0	1	bark	26/08/2011	0.31	30	FRI15	FRI	Quercuspetraea	oak	50.929967	-1.65555	133.2	2.34	4.5	50.93333	-1.658333	21.3
FRI1a	0	0	0	1	bark	26/08/2011	0.59	30	FRI1	FRI	Quercuspetraea	oak	50.928117	-1.656017	187.5	3.52	4.5	50.925	-1.658333	21.3
FRI1b	0	0	0	1	bark	26/08/2011	1.2	30	FRI1	FRI	Quercuspetraea	oak	50.928117	-1.656017	187.5	3.52	4.5	50.925	-1.658333	21.3
FRI1c	0	1	0	0	bark	26/08/2011	0.95	30	FRI1	FRI	Quercuspetraea	oak	50.928117	-1.656017	187.5	3.52	4.5	50.925	-1.658333	21.3
FRI1d	0	0	0	1	bark	26/08/2011	0.75	30	FRI1	FRI	Quercuspetraea	oak	50.928117	-1.656017	187.5	3.52	4.5	50.925	-1.658333	21.3
FRI2a	0	0	0	1	bark	26/08/2011	1.16	30	FRI2	FRI	Quercusrobur	oak	50.928033	-1.655867	177.4	3.73	3.5	50.925	-1.658333	21.3
FRI2b	0	0	0	1	bark	26/08/2011	1.08	30	FRI2	FRI	Quercusrobur	oak	50.928033	-1.655867	177.4	3.73	3.5	50.925	-1.658333	21.3
FRI2c	0	0	0	1	bark	26/08/2011	0.37	30	FRI2	FRI	Quercusrobur	oak	50.928033	-1.655867	177.4	3.73	3.5	50.925	-1.658333	21.3
FRI2d	0	1	0	0	bark	26/08/2011	0.74	30	FRI2	FRI	Quercusrobur	oak	50.928033	-1.655867	177.4	3.73	3.5	50.925	-1.658333	21.3
FRI3a	0	1	0	0	bark	26/08/2011	0.81	30	FRI3	FRI	Quercusrobur	oak	50.928233	-1.6559	103.9	NA	3.5	50.925	-1.658333	21.3
FRI3b	0	0	0	1	bark	26/08/2011	0.44	30	FRI3	FRI	Quercusrobur	oak	50.928233	-1.6559	103.9	NA	3.5	50.925	-1.658333	21.3
FRI3c	0	0	0	1	bark	26/08/2011	0.63	30	FRI3	FRI	Quercusrobur	oak	50.928233	-1.6559	103.9	NA	3.5	50.925	-1.658333	21.3
FRI3d	0	0	0	1	bark	26/08/2011	0.63	30	FRI3	FRI	Quercusrobur	oak	50.928233	-1.6559	103.9	NA	3.5	50.925	-1.658333	21.3
FRI4a	0	0	0	1	bark	26/08/2011	1.47	30	FRI4	FRI	Quercusrobur	oak	50.928267	-1.655633	75	3.79	3.5	50.925	-1.658333	21.4
FRI4b	0	0	0	1	bark	26/08/2011	1.47	30	FRI4	FRI	Quercusrobur	oak	50.928267	-1.655633	75	3.79	3.5	50.925	-1.658333	21.4
FRI4c	0	0	0	0	bark	26/08/2011	0.56	30	FRI4	FRI	Quercusrobur	oak	50.928267	-1.655633	75	3.79	3.5	50.925	-1.658333	21.4
FRI4d	0	1	0	0	bark	26/08/2011	0.3	30	FRI4	FRI	Quercusrobur	oak	50.928267	-1.655633	75	3.79	3.5	50.925	-1.658333	21.4
FRI5a	0	0	0	0	bark	26/08/2011	2.08	30	FRI5	FRI	Quercusrobur	oak	50.928067	-1.656	113.4	2.83	4.5	50.925	-1.658333	21.3
FRI5b	0	0	0	1	bark	26/08/2011	2.03	30	FRI5	FRI	Quercusrobur	oak	50.928067	-1.656	113.4	2.83	4.5	50.925	-1.658333	21.3
FRI5c	0	0	0	1	bark	26/08/2011	1.38	30	FRI5	FRI	Quercusrobur	oak	50.928067	-1.656	113.4	2.83	4.5	50.925	-1.658333	21.3
FRI5d	0	0	1	1	bark	26/08/2011	1.06	30	FRI5	FRI	Quercusrobur	oak	50.928067	-1.656	113.4	2.83	4.5	50.925	-1.658333	21.3
FRI6a	0	1	0	0	bark	26/08/2011	1.37	30	FRI6	FRI	Quercusrobur	oak	50.928783	-1.6559	88.1	3.4	4	50.925	-1.658333	21.3
FRI6b	0	0	0	1	bark	26/08/2011	1.64	30	FRI6	FRI	Quercusrobur	oak	50.928783	-1.6559	88.1	3.4	4	50.925	-1.658333	21.3
FRI6c	0	0	0	1	bark	26/08/2011	0.95	30	FRI6	FRI	Quercusrobur	oak	50.928783	-1.6559	88.1	3.4	4	50.925	-1.658333	21.3
FRI6d	0	0	0	1	bark	26/08/2011	1.03	30	FRI6	FRI	Quercusrobur	oak	50.928783	-1.6559	88.1	3.4	4	50.925	-1.658333	21.3
FRI7a	0	0	0	1	bark	26/08/2011	0.65	30	FRI7	FRI	Quercusrobur	oak	50.927833	-1.65565	87.2	3.21	3.5	50.925	-1.658333	21.4
FRI7b	0	0	0	1	bark	26/08/2011	0.52	30	FRI7	FRI	Quercusrobur	oak	50.927833	-1.65565	87.2	3.21	3.5	50.925	-1.658333	21.4
FRI7c	0	0	0	1	bark	26/08/2011	0.9	30	FRI7	FRI	Quercusrobur	oak	50.927833	-1.65565	87.2	3.21	3.5	50.925	-1.658333	21.4
FRI7d	0	0	0	0	bark	26/08/2011	0.36	30	FRI7	FRI	Quercusrobur	oak	50.927833	-1.65565	87.2	3.21	3.5	50.925	-1.658333	21.4
FRI8a	0	0	0	1	bark	26/08/2011	0.85	30	FRI8	FRI	Quercusrobur	oak	50.928467	-1.655117	87.5	NA	4.5	50.925	-1.658333	21.4
FRI8b	0	0	0	1	bark	26/08/2011	0.45	30	FRI8	FRI	Quercusrobur	oak	50.928467	-1.655117	87.5	NA	4.5	50.925	-1.658333	21.4
FRI8c	0	0	0	0	bark	26/08/2011	1.33	30	FRI8	FRI	Quercusrobur	oak	50.928467	-1.655117	87.5	NA	4.5	50.925	-1.658333	21.4
FRI8d	0	0	0	1	bark	26/08/2011	0.49	30	FRI8	FRI	Quercusrobur	oak	50.928467	-1.655117	87.5	NA	4.5	50.925	-1.658333	21.4
FRI9a	0	0	0	1	bark	26/08/2011	1.23	30	FRI9	FRI	Quercusrobur	oak	50.928467	-1.655117	90.5	3.43	4.5	50.925	-1.658333	21.4
FRI9b	0	0	1	0	bark	26/08/2011	1.78	30	FRI9	FRI	Quercusrobur	oak	50.928467	-1.655117	90.5	3.43	4.5	50.925	-1.658333	21.4
FRI9c	0	0	0	1	bark	26/08/2011	0.61	30	FRI9	FRI	Quercusrobur	oak	50.928467	-1.655117	90.5	3.43	4.5	50.925	-1.658333	21.4
FRI9d	0	0	2	1	bark	26/08/2011	0.58	30	FRI9	FRI	Quercusrobur	oak	50.928467	-1.655117	90.5	3.43	4.5	50.925	-1.658333	21.4
IGC1a	0	0	0	1	fig	04/08/2011	5.45	30	IGC1	IGC	Ficuscarica	fig	38.69225	-9.3165	NA	NA	NA	38.69167	-9.316667	25.9
IGC1b	0	0	1	1	fig	04/08/2011	24.84	30	IGC1	IGC	Ficuscarica	fig	38.69225	-9.3165	NA	NA	NA	38.69167	-9.316667	25.9
IGC1c	0	0	0	1	fig	04/08/2011	32.55	30	IGC1	IGC	Ficuscarica	fig	38.69225	-9.3165	NA	NA	NA	38.69167	-9.316667	25.9
IGC1d	0	0	0	1	fig	04/08/2011	31.47	30	IGC1	IGC	Ficuscarica	fig	38.69225	-9.3165	NA	NA	NA	38.69167	-9.316667	25.9
IGC1e	0	0	0	0	fig	04/08/2011	21.22	30	IGC1	IGC	Ficuscarica	fig	38.69225	-9.3165	NA	NA	NA	38.69167	-9.316667	25.9
IGC1f	0	0	1	0	fig	04/08/2011	15.73	30	IGC1	IGC	Ficuscarica	fig	38.69225	-9.3165	NA	NA	NA	38.69167	-9.316667	25.9
IGC1g	0	0	0	0	fig	04/08/2011	26.24	30	IGC1	IGC	Ficuscarica	fig	38.69225	-9.3165	NA	NA	NA	38.69167	-9.316667	25.9
IGC1h	0	0	0	0	fig	04/08/2011	13.14	30	IGC1	IGC	Ficuscarica	fig	38.69225	-9.3165	NA	NA	NA	38.69167	-9.316667	25.9
IGC1i	0	0	0	1	fig	04/08/2011	9.09	30	IGC1	IGC	Ficuscarica	fig	38.69225	-9.3165	NA	NA	NA	38.69167	-9.316667	25.9
IGC1j	0	0	0	0	fig	04/08/2011	NA	30	IGC1	IGC	Ficuscarica	fig	38.69225	-9.3165	NA	NA	NA	38.69167	-9.316667	25.9
IGC1k	0	0	0	1	bark	04/08/2011	4.31	30	IGC1	IGC	Ficuscarica	fig	38.69225	-9.3165	NA	NA	NA	38.69167	-9.316667	25.9
IXIA	0	0	0	1	grape	04/09/2011	9.78	30	IXI	PAR	Vitisvinifera	grape	38.12512	23.85559	373	NA	NA	38.125	23.85833	30.8
IXIB	0	0	0	0	grape	04/09/2011	6.19	30	IXI	PAR	Vitisvinifera	grape	38.12512	23.85559	373	NA	NA	38.125	23.85833	30.8
IXIC	0	0	0	0	grape	04/09/2011	6.35	30	IXI	PAR	Vitisvinifera	grape	38.12512	23.85559	373	NA	NA	38.125	23.85833	30.8
IXID	0	0	0	1	grape	04/09/2011	12.17	30	IXI	PAR	Vitisvinifera	grape	38.12512	23.85559	373	NA	NA	38.125	23.85833	30.8
IXIE	0	0	0	1	grape	04/09/2011	9.34	30	IXI	PAR	Vitisvinifera	grape	38.12512	23.85559	373	NA	NA	38.125	23.85833	30.8
IXIF	0	0	0	0	grape	04/09/2011	4.58	30	IXI	PAR	Vitisvinifera	grape	38.12512	23.85559	373	NA	NA	38.125	23.85833	30.8
IXIG	0	0	0	1	grape	04/09/2011	5.26	30	IXI	PAR	Vitisvinifera	grape	38.12512	23.85559	373	NA	NA	38.125	23.85833	30.8
IXIH	0	0	0	1	grape	04/09/2011	5.91	30	IXI	PAR	Vitisvinifera	grape	38.12512	23.85559	373	NA	NA	38.125	23.85833	30.8
IXII	0	0	0	1	grape	04/09/2011	4.84	30	IXI	PAR	Vitisvinifera	grape	38.12512	23.85559	373	NA	NA	38.125	23.85833	30.8
IXIJ	0	0	0	1	grape	04/09/2011	11.33	30	IXI	PAR	Vitisvinifera	grape	38.12512	23.85559	373	NA	NA	38.125	23.85833	30.8
LBW1a	0	0	0	0	soil	28/09/2006	0.56	25	LBW1	LBW	Quercuspetraea	oak	53.377192	-1.6928925	244	1.75	5	53.375	-1.691667	19.6
LBW1d	0	0	0	1	bark	28/09/2006	0.96	25	LBW1	LBW	Quercuspetraea	oak	53.377192	-1.6928925	244	1.75	5	53.375	-1.691667	19.6
LBW1e	0	0	0	0	bark	28/09/2006	1.01	25	LBW1	LBW	Quercuspetraea	oak	53.377192	-1.6928925	244	1.75	5	53.375	-1.691667	19.6
LBW1f	0	1	0	0	soil	28/09/2006	1.31	25	LBW1	LBW	Quercuspetraea	oak	53.377192	-1.6928925	244	1.75	5	53.375	-1.691667	19.6
LBW1g	0	0	0	0	soil	10/11/2006	2.21	30	LBW1	LBW	Quercuspetraea	oak	53.377192	-1.6928925	244	1.75	5	53.375	-1.691667	19.6
LBW1h	0	0	0	0	bark	10/11/2006	0.9	30	LBW1	LBW	Quercuspetraea	oak	53.377192	-1.6928925	244	1.75	5	53.375	-1.691667	19.6
LBW1i	0	0	0	0	bark	10/11/2006	1.91	30	LBW1	LBW	Quercuspetraea	oak	53.377192	-1.6928925	244	1.75	5	53.375	-1.691667	19.6
LBW1m	0	0	0	0	bark	14/07/2007	0.65	30	LBW1	LBW	Quercuspetraea	oak	53.377192	-1.6928925	244	1.75	5	53.375	-1.691667	19.6
LBW1n	0	0	0	0	bark	14/07/2007	0.29	30	LBW1	LBW	Quercuspetraea	oak	53.377192	-1.6928925	244	1.75	5	53.375	-1.691667	19.6
LBW2a	0	1	0	0	bark	28/09/2006	1.014285714	25	LBW2	LBW	Quercuspetraea	oak	53.378582	-1.6880722	301	2.43	5	53.375	-1.691667	19.6
LBW2b	0	0	0	1	soil	28/09/2006	0.89	25	LBW2	LBW	Quercuspetraea	oak	53.378582	-1.6880722	301	2.43	5	53.375	-1.691667	19.6
LBW2c	0	0	1	0	soil	28/09/2006	1.19	25	LBW2	LBW	Quercuspetraea	oak	53.378582	-1.6880722	301	2.43	5	53.375	-1.691667	19.6
LBW2d	0	0	1	0	bark	28/09/2006	1.76	25	LBW2	LBW	Quercuspetraea	oak	53.378582	-1.6880722	301	2.43	5	53.375	-1.691667	19.6
LBW2ha	0	1	0	0	bark	10/11/2006	0.86	30	LBW2	LBW	Quercuspetraea	oak	53.378582	-1.6880722	301	2.43	5	53.375	-1.691667	19.6
LBW2hb	0	0	1	0	bark	10/11/2006	0.96	25	LBW2	LBW	Quercuspetraea	oak	53.378582	-1.6880722	301	2.43	5	53.375	-1.691667	19.6
LBW2hc	0	0	0	1	bark	10/11/2006	NA	30	LBW2	LBW	Quercuspetraea	oak	53.378582	-1.6880722	301	2.43	5	53.375	-1.691667	19.6
LBW2ja	0	0	1	0	bark	10/11/2006	0.64	30	LBW2	LBW	Quercuspetraea	oak	53.378582	-1.6880722	301	2.43	5	53.375	-1.691667	19.6
LBW2jb	0	1	0	0	bark	10/11/2006	0.77	25	LBW2	LBW	Quercuspetraea	oak	53.378582	-1.6880722	301	2.43	5	53.375	-1.691667	19.6
LBW2jc	0	0	1	0	bark	10/11/2006	NA	30	LBW2	LBW	Quercuspetraea	oak	53.378582	-1.6880722	301	2.43	5	53.375	-1.691667	19.6
LBW2ka	0	0	0	0	bark	10/11/2006	0.69	30	LBW2	LBW	Quercuspetraea	oak	53.378582	-1.6880722	301	2.43	5	53.375	-1.691667	19.6
LBW2kb	0	0	1	0	bark	10/11/2006	0.72	25	LBW2	LBW	Quercuspetraea	oak	53.378582	-1.6880722	301	2.43	5	53.375	-1.691667	19.6
LBW2kc	0	0	1	0	bark	10/11/2006	NA	30	LBW2	LBW	Quercuspetraea	oak	53.378582	-1.6880722	301	2.43	5	53.375	-1.691667	19.6
LBW2n	0	0	1	0	soil	10/11/2006	NA	30	LBW2	LBW	Quercuspetraea	oak	53.378582	-1.6880722	301	2.43	5	53.375	-1.691667	19.6
LBW2oa	0	1	0	0	bark	14/07/2007	0.46	30	LBW2	LBW	Quercuspetraea	oak	53.378582	-1.6880722	301	2.43	5	53.375	-1.691667	19.6
LBW2ob	0	0	0	0	bark	14/07/2007	0.43	30	LBW2	LBW	Quercuspetraea	oak	53.378582	-1.6880722	301	2.43	5	53.375	-1.691667	19.6
LBW2oc	0	0	1	0	bark	14/07/2007	0.66	30	LBW2	LBW	Quercuspetraea	oak	53.378582	-1.6880722	301	2.43	5	53.375	-1.691667	19.6
LBW2pa	0	0	0	0	bark	14/07/2007	0.54	30	LBW2	LBW	Quercuspetraea	oak	53.378582	-1.6880722	301	2.43	5	53.375	-1.691667	19.6
LBW2pb	0	0	0	0	bark	14/07/2007	0.37	30	LBW2	LBW	Quercuspetraea	oak	53.378582	-1.6880722	301	2.43	5	53.375	-1.691667	19.6
LBW2pc	0	1	0	0	bark	14/07/2007	0.54	30	LBW2	LBW	Quercuspetraea	oak	53.378582	-1.6880722	301	2.43	5	53.375	-1.691667	19.6
LBW2qa	0	1	0	0	bark	14/07/2007	0.56	30	LBW2	LBW	Quercuspetraea	oak	53.378582	-1.6880722	301	2.43	5	53.375	-1.691667	19.6
LBW2qb	0	1	0	0	bark	14/07/2007	0.23	30	LBW2	LBW	Quercuspetraea	oak	53.378582	-1.6880722	301	2.43	5	53.375	-1.691667	19.6
LBW2qc	0	0	0	1	bark	14/07/2007	0.77	30	LBW2	LBW	Quercuspetraea	oak	53.378582	-1.6880722	301	2.43	5	53.375	-1.691667	19.6
LBW4a	0	0	0	0	soil	10/11/2006	0.83	30	LBW4	LBW	Quercuspetraea	oak	53.377958	-1.6937589	310	NA	3.5	53.375	-1.691667	19.6
LBW4ba	0	0	0	0	bark	10/11/2006	0.86	30	LBW4	LBW	Quercuspetraea	oak	53.377958	-1.6937589	310	NA	3.5	53.375	-1.691667	19.6
LBW4bb	0	0	0	0	bark	10/11/2006	1.03	30	LBW4	LBW	Quercuspetraea	oak	53.377958	-1.6937589	310	NA	3.5	53.375	-1.691667	19.6
LBW4c	0	0	0	0	bark	10/11/2006	0.414285714	30	LBW4	LBW	Quercuspetraea	oak	53.377958	-1.6937589	310	NA	3.5	53.375	-1.691667	19.6
LBW5d	0	0	0	0	bark	14/07/2007	1.01	30	LBW5	LBW	Quercuspetraea	oak	53.379146	-1.6871812	286	2.73	3.5	53.375	-1.683333	19.5
LBW5f	0	0	0	0	bark	14/07/2007	0.82	30	LBW5	LBW	Quercuspetraea	oak	53.379146	-1.6871812	286	2.73	3.5	53.375	-1.683333	19.5
LBW5g	0	0	0	0	bark	14/07/2007	0.51	30	LBW5	LBW	Quercuspetraea	oak	53.379146	-1.6871812	286	2.73	3.5	53.375	-1.683333	19.5
MB10a	0	0	0	0	bark	28/08/2011	0.16	30	MB10	MB	Quercuspubescens	oak	43.64716	3.20309	285	0.51	NA	43.65	3.2	28
MB10b	0	0	0	0	bark	28/08/2011	0.14	30	MB10	MB	Quercuspubescens	oak	43.64716	3.20309	285	0.51	NA	43.65	3.2	28
MB10c	0	0	0	1	bark	28/08/2011	0.3	30	MB10	MB	Quercuspubescens	oak	43.64716	3.20309	285	0.51	NA	43.65	3.2	28
MB10d	0	0	1	1	bark	28/08/2011	0.16	30	MB10	MB	Quercuspubescens	oak	43.64716	3.20309	285	0.51	NA	43.65	3.2	28
MB11a	0	0	0	0	bark	28/08/2011	0.21	30	MB11	MB	Quercuspubescens	oak	43.64719	3.20307	284	NA	NA	43.65	3.2	28
MB11b	0	0	0	0	bark	28/08/2011	0.13	30	MB11	MB	Quercuspubescens	oak	43.64719	3.20307	284	NA	NA	43.65	3.2	28
MB11c	0	0	0	1	bark	28/08/2011	0.44	30	MB11	MB	Quercuspubescens	oak	43.64719	3.20307	284	NA	NA	43.65	3.2	28
MB11d	0	1	0	0	bark	28/08/2011	0.48	30	MB11	MB	Quercuspubescens	oak	43.64719	3.20307	284	NA	NA	43.65	3.2	28
MB12a	0	0	0	1	bark	28/08/2011	1.11	30	MB12	MB	Quercusilex	oak	43.64713	3.20315	283	0.72	NA	43.65	3.2	28
MB12b	0	0	0	1	bark	28/08/2011	0.92	30	MB12	MB	Quercusilex	oak	43.64713	3.20315	283	0.72	NA	43.65	3.2	28
MB12c	0	0	0	1	bark	28/08/2011	0.67	30	MB12	MB	Quercusilex	oak	43.64713	3.20315	283	0.72	NA	43.65	3.2	28
MB12d	0	0	0	1	bark	28/08/2011	0.24	30	MB12	MB	Quercusilex	oak	43.64713	3.20315	283	0.72	NA	43.65	3.2	28
MB13a	0	1	0	0	bark	28/08/2011	1.56	30	MB13	MB	Quercusilex	oak	43.64704	3.20321	307	0.71	NA	43.65	3.2	28
MB13b	0	0	0	0	bark	28/08/2011	0.29	30	MB13	MB	Quercusilex	oak	43.64704	3.20321	307	0.71	NA	43.65	3.2	28
MB13c	0	0	0	0	bark	28/08/2011	0.5	30	MB13	MB	Quercusilex	oak	43.64704	3.20321	307	0.71	NA	43.65	3.2	28
MB13d	0	0	0	0	bark	28/08/2011	0.61	30	MB13	MB	Quercusilex	oak	43.64704	3.20321	307	0.71	NA	43.65	3.2	28
MB14a	0	0	0	0	bark	28/08/2011	0.49	30	MB14	MB	Quercusilex	oak	43.64703	3.20326	302	0.86	NA	43.65	3.2	28
MB14b	0	0	0	0	bark	28/08/2011	0.32	30	MB14	MB	Quercusilex	oak	43.64703	3.20326	302	0.86	NA	43.65	3.2	28
MB14c	0	0	0	0	bark	28/08/2011	0.9	30	MB14	MB	Quercusilex	oak	43.64703	3.20326	302	0.86	NA	43.65	3.2	28
MB14d	0	0	0	0	bark	28/08/2011	0.75	30	MB14	MB	Quercusilex	oak	43.64703	3.20326	302	0.86	NA	43.65	3.2	28
MB15b	0	1	0	0	bark	28/08/2011	0.84	30	MB15	MB	Quercusilex	oak	43.64705	3.2033	303	0.6	NA	43.65	3.2	28
MB15c	0	0	0	1	bark	28/08/2011	0.71	30	MB15	MB	Quercusilex	oak	43.64705	3.2033	303	0.6	NA	43.65	3.2	28
MB15d	0	0	1	0	bark	28/08/2011	0.77	30	MB15	MB	Quercusilex	oak	43.64705	3.2033	303	0.6	NA	43.65	3.2	28
MB1a	0	0	0	0	bark	28/08/2011	0.56	30	MB1	MB	Quercuspubescens	oak	43.64687	3.20254	280	1.13	NA	43.65	3.2	28
MB1b	0	0	0	0	bark	28/08/2011	0.19	30	MB1	MB	Quercuspubescens	oak	43.64687	3.20254	280	1.13	NA	43.65	3.2	28
MB1c	0	0	0	0	bark	28/08/2011	0.53	30	MB1	MB	Quercuspubescens	oak	43.64687	3.20254	280	1.13	NA	43.65	3.2	28
MB1d	0	0	0	0	bark	28/08/2011	0.64	30	MB1	MB	Quercuspubescens	oak	43.64687	3.20254	280	1.13	NA	43.65	3.2	28
MB2a	0	0	0	0	bark	28/08/2011	0.69	30	MB2	MB	Quercuspubescens	oak	43.64687	3.20259	280	0.84	NA	43.65	3.2	28
MB2b	0	0	0	0	bark	28/08/2011	0.4	30	MB2	MB	Quercuspubescens	oak	43.64687	3.20259	280	0.84	NA	43.65	3.2	28
MB2c	0	0	0	0	bark	28/08/2011	0.4	30	MB2	MB	Quercuspubescens	oak	43.64687	3.20259	280	0.84	NA	43.65	3.2	28
MB2d	0	0	0	0	bark	28/08/2011	0.2	30	MB2	MB	Quercuspubescens	oak	43.64687	3.20259	280	0.84	NA	43.65	3.2	28
MB3a	0	0	0	0	bark	28/08/2011	0.72	30	MB3	MB	Quercuspubescens	oak	43.64681	3.20262	280	0.85	NA	43.65	3.2	28
MB3b	0	0	0	0	bark	28/08/2011	0.3	30	MB3	MB	Quercuspubescens	oak	43.64681	3.20262	280	0.85	NA	43.65	3.2	28
MB3c	0	0	0	0	bark	28/08/2011	0.3	30	MB3	MB	Quercuspubescens	oak	43.64681	3.20262	280	0.85	NA	43.65	3.2	28
MB3d	0	0	0	0	bark	28/08/2011	0.25	30	MB3	MB	Quercuspubescens	oak	43.64681	3.20262	280	0.85	NA	43.65	3.2	28
MB4a	0	1	0	0	bark	28/08/2011	0.6	30	MB4	MB	Quercuspubescens	oak	43.64676	3.20263	283	1.37	NA	43.65	3.2	28
MB4b	0	1	0	0	bark	28/08/2011	0.81	30	MB4	MB	Quercuspubescens	oak	43.64676	3.20263	283	1.37	NA	43.65	3.2	28
MB4c	0	1	0	0	bark	28/08/2011	0.59	30	MB4	MB	Quercuspubescens	oak	43.64676	3.20263	283	1.37	NA	43.65	3.2	28
MB4d	0	1	0	0	bark	28/08/2011	0	30	MB4	MB	Quercuspubescens	oak	43.64676	3.20263	283	1.37	NA	43.65	3.2	28
MB5a	0	1	0	0	bark	28/08/2011	0.37	30	MB5	MB	Quercuspubescens	oak	43.647	3.20312	292	NA	NA	43.65	3.2	28
MB5b	0	1	0	0	bark	28/08/2011	0.45	30	MB5	MB	Quercuspubescens	oak	43.647	3.20312	292	NA	NA	43.65	3.2	28
MB5c	0	0	0	0	bark	28/08/2011	0.27	30	MB5	MB	Quercuspubescens	oak	43.647	3.20312	292	NA	NA	43.65	3.2	28
MB5d	0	0	0	0	bark	28/08/2011	0.56	30	MB5	MB	Quercuspubescens	oak	43.647	3.20312	292	NA	NA	43.65	3.2	28
MB6a	0	0	0	0	bark	28/08/2011	0.64	30	MB6	MB	Quercusilex	oak	43.64702	3.20308	294	NA	NA	43.65	3.2	28
MB6b	0	0	0	0	bark	28/08/2011	0.57	30	MB6	MB	Quercusilex	oak	43.64702	3.20308	294	NA	NA	43.65	3.2	28
MB6c	0	0	0	1	bark	28/08/2011	1.04	30	MB6	MB	Quercusilex	oak	43.64702	3.20308	294	NA	NA	43.65	3.2	28
MB6d	0	0	0	0	bark	28/08/2011	0.64	30	MB6	MB	Quercusilex	oak	43.64702	3.20308	294	NA	NA	43.65	3.2	28
MB7a	0	0	0	0	bark	28/08/2011	0.16	30	MB7	MB	Quercuspubescens	oak	43.64701	3.20304	295	NA	NA	43.65	3.2	28
MB7b	0	0	0	1	bark	28/08/2011	0.39	30	MB7	MB	Quercuspubescens	oak	43.64701	3.20304	295	NA	NA	43.65	3.2	28
MB7c	1	0	0	0	bark	28/08/2011	1.1	30	MB7	MB	Quercuspubescens	oak	43.64701	3.20304	295	NA	NA	43.65	3.2	28
MB7d	0	0	0	1	bark	28/08/2011	0.31	30	MB7	MB	Quercuspubescens	oak	43.64701	3.20304	295	NA	NA	43.65	3.2	28
MB8a	0	0	0	0	bark	28/08/2011	0.56	30	MB8	MB	Quercuspubescens	oak	43.64704	3.20298	293	NA	NA	43.65	3.2	28
MB8b	0	0	0	1	bark	28/08/2011	0.42	30	MB8	MB	Quercuspubescens	oak	43.64704	3.20298	293	NA	NA	43.65	3.2	28
MB8c	0	0	0	0	bark	28/08/2011	0.45	30	MB8	MB	Quercuspubescens	oak	43.64704	3.20298	293	NA	NA	43.65	3.2	28
MB8d	0	0	0	1	bark	28/08/2011	0.42	30	MB8	MB	Quercuspubescens	oak	43.64704	3.20298	293	NA	NA	43.65	3.2	28
MB9a	0	0	0	0	bark	28/08/2011	0.79	30	MB9	MB	Quercuspubescens	oak	43.64707	3.20292	286	0.42	NA	43.65	3.2	28
MB9b	0	0	0	1	bark	28/08/2011	1.27	30	MB9	MB	Quercuspubescens	oak	43.64707	3.20292	286	0.42	NA	43.65	3.2	28
MB9c	0	0	0	1	bark	28/08/2011	1.1	30	MB9	MB	Quercuspubescens	oak	43.64707	3.20292	286	0.42	NA	43.65	3.2	28
MB9d	0	0	0	1	bark	28/08/2011	0.93	30	MB9	MB	Quercuspubescens	oak	43.64707	3.20292	286	0.42	NA	43.65	3.2	28
OCK10a	0	0	0	0	bark	25/08/2011	1.59	30	OCK10	OCK	Quercusrobur	oak	50.907217	-1.649033	110.9	1.77	5	50.90833	-1.65	21.3
OCK10b	0	0	0	0	bark	25/08/2011	0.88	30	OCK10	OCK	Quercusrobur	oak	50.907217	-1.649033	110.9	1.77	5	50.90833	-1.65	21.3
OCK10c	0	0	0	0	bark	25/08/2011	0.99	30	OCK10	OCK	Quercusrobur	oak	50.907217	-1.649033	110.9	1.77	5	50.90833	-1.65	21.3
OCK10d	0	0	0	1	bark	25/08/2011	1.18	30	OCK10	OCK	Quercusrobur	oak	50.907217	-1.649033	110.9	1.77	5	50.90833	-1.65	21.3
OCK11a	0	0	1	1	bark	25/08/2011	0.44	30	OCK11	OCK	Quercuspetraea	oak	50.90535	-1.646633	114.9	2.45	3.5	50.90833	-1.65	21.5
OCK11b	0	0	0	0	bark	25/08/2011	0.83	30	OCK11	OCK	Quercuspetraea	oak	50.90535	-1.646633	114.9	2.45	3.5	50.90833	-1.65	21.5
OCK11c	0	1	0	0	bark	25/08/2011	1.07	30	OCK11	OCK	Quercuspetraea	oak	50.90535	-1.646633	114.9	2.45	3.5	50.90833	-1.65	21.5
OCK11d	0	1	0	0	bark	25/08/2011	0.67	30	OCK11	OCK	Quercuspetraea	oak	50.90535	-1.646633	114.9	2.45	3.5	50.90833	-1.65	21.5
OCK12a	0	0	0	0	bark	25/08/2011	0.38	30	OCK12	OCK	Quercuspetraea	oak	50.904417	-1.647067	112.5	2.45	3	50.90833	-1.65	21.5
OCK12b	0	0	0	0	bark	25/08/2011	0.37	30	OCK12	OCK	Quercuspetraea	oak	50.904417	-1.647067	112.5	2.45	3	50.90833	-1.65	21.5
OCK12c	0	0	0	0	bark	25/08/2011	0.78	30	OCK12	OCK	Quercuspetraea	oak	50.904417	-1.647067	112.5	2.45	3	50.90833	-1.65	21.5
OCK12d	0	0	0	1	bark	25/08/2011	0.4	30	OCK12	OCK	Quercuspetraea	oak	50.904417	-1.647067	112.5	2.45	3	50.90833	-1.65	21.5
OCK13b	0	0	0	1	bark	25/08/2011	0.92	30	OCK13	OCK	Quercuspetraea	oak	50.904533	-1.647117	96.6	1.49	3	50.90833	-1.65	21.5
OCK13c	0	0	0	0	bark	25/08/2011	0.35	30	OCK13	OCK	Quercuspetraea	oak	50.904533	-1.647117	96.6	1.49	3	50.90833	-1.65	21.5
OCK13d	0	0	0	1	bark	25/08/2011	0.25	30	OCK13	OCK	Quercuspetraea	oak	50.904533	-1.647117	96.6	1.49	3	50.90833	-1.65	21.5
OCK14a	0	0	0	0	bark	25/08/2011	0.86	30	OCK14	OCK	Quercusrobur	oak	50.904367	-1.647283	96	3	4.5	50.90833	-1.65	21.5
OCK14b	0	0	0	0	bark	25/08/2011	0.91	30	OCK14	OCK	Quercusrobur	oak	50.904367	-1.647283	96	3	4.5	50.90833	-1.65	21.5
OCK14c	0	0	0	0	bark	25/08/2011	0.29	30	OCK14	OCK	Quercusrobur	oak	50.904367	-1.647283	96	3	4.5	50.90833	-1.65	21.5
OCK14d	0	0	0	0	bark	25/08/2011	0.56	30	OCK14	OCK	Quercusrobur	oak	50.904367	-1.647283	96	3	4.5	50.90833	-1.65	21.5
OCK15a	0	0	0	0	bark	25/08/2011	0.83	30	OCK15	OCK	Quercusrobur	oak	50.904467	-1.645533	116.1	1.95	4	50.90833	-1.641667	21.5
OCK15b	0	0	1	0	bark	25/08/2011	0.72	30	OCK15	OCK	Quercusrobur	oak	50.904467	-1.645533	116.1	1.95	4	50.90833	-1.641667	21.5
OCK15c	0	0	0	0	bark	25/08/2011	0.65	30	OCK15	OCK	Quercusrobur	oak	50.904467	-1.645533	116.1	1.95	4	50.90833	-1.641667	21.5
OCK15d	0	0	0	0	bark	25/08/2011	0.78	30	OCK15	OCK	Quercusrobur	oak	50.904467	-1.645533	116.1	1.95	4	50.90833	-1.641667	21.5
OCK1a	0	0	0	0	bark	25/08/2011	1.67	30	OCK1	OCK	Quercuspetraea	oak	50.906917	-1.646517	137.5	0.88	5	50.90833	-1.65	21.5
OCK1b	0	0	0	1	bark	25/08/2011	1.35	30	OCK1	OCK	Quercuspetraea	oak	50.906917	-1.646517	137.5	0.88	5	50.90833	-1.65	21.5
OCK1c	0	1	0	0	bark	25/08/2011	0.66	30	OCK1	OCK	Quercuspetraea	oak	50.906917	-1.646517	137.5	0.88	5	50.90833	-1.65	21.5
OCK1d	0	0	0	0	bark	25/08/2011	0.51	30	OCK1	OCK	Quercuspetraea	oak	50.906917	-1.646517	137.5	0.88	5	50.90833	-1.65	21.5
OCK2a	0	0	0	0	bark	25/08/2011	0.16	30	OCK2	OCK	Quercusrobur	oak	50.907017	-1.64645	138.5	0.7	4	50.90833	-1.65	21.5
OCK2b	0	0	0	0	bark	25/08/2011	0.15	30	OCK2	OCK	Quercusrobur	oak	50.907017	-1.64645	138.5	0.7	4	50.90833	-1.65	21.5
OCK2c	0	0	0	0	bark	25/08/2011	0.35	30	OCK2	OCK	Quercusrobur	oak	50.907017	-1.64645	138.5	0.7	4	50.90833	-1.65	21.5
OCK2d	0	0	0	0	bark	25/08/2011	0.44	30	OCK2	OCK	Quercusrobur	oak	50.907017	-1.64645	138.5	0.7	4	50.90833	-1.65	21.5
OCK3a	0	0	0	0	bark	25/08/2011	0.53	30	OCK3	OCK	Quercuspetraea	oak	50.908333	-1.648217	97.2	0.655	4.5	50.90833	-1.65	21.3
OCK3b	0	0	0	0	bark	25/08/2011	0.23	30	OCK3	OCK	Quercuspetraea	oak	50.908333	-1.648217	97.2	0.655	4.5	50.90833	-1.65	21.3
OCK3c	0	0	0	0	bark	25/08/2011	0.18	30	OCK3	OCK	Quercuspetraea	oak	50.908333	-1.648217	97.2	0.655	4.5	50.90833	-1.65	21.3
OCK3d	0	0	0	0	bark	25/08/2011	0.48	30	OCK3	OCK	Quercuspetraea	oak	50.908333	-1.648217	97.2	0.655	4.5	50.90833	-1.65	21.3
OCK4a	0	0	0	0	bark	25/08/2011	0.42	30	OCK4	OCK	Quercuspetraea	oak	50.908683	-1.648533	84.4	0.89	4	50.90833	-1.65	21.3
OCK4b	0	0	0	0	bark	25/08/2011	0.35	30	OCK4	OCK	Quercuspetraea	oak	50.908683	-1.648533	84.4	0.89	4	50.90833	-1.65	21.3
OCK4c	0	0	0	0	bark	25/08/2011	0.44	30	OCK4	OCK	Quercuspetraea	oak	50.908683	-1.648533	84.4	0.89	4	50.90833	-1.65	21.3
OCK4d	0	0	0	0	bark	25/08/2011	0.25	30	OCK4	OCK	Quercuspetraea	oak	50.908683	-1.648533	84.4	0.89	4	50.90833	-1.65	21.3
OCK5a	0	0	0	0	bark	25/08/2011	0.69	30	OCK5	OCK	Quercusrobur	oak	50.908517	-1.649183	108.8	1.21	4.5	50.90833	-1.65	21.3
OCK5b	0	0	0	0	bark	25/08/2011	0.28	30	OCK5	OCK	Quercusrobur	oak	50.908517	-1.649183	108.8	1.21	4.5	50.90833	-1.65	21.3
OCK5c	0	0	1	0	bark	25/08/2011	0.34	30	OCK5	OCK	Quercusrobur	oak	50.908517	-1.649183	108.8	1.21	4.5	50.90833	-1.65	21.3
OCK5d	0	0	1	0	bark	25/08/2011	0.59	30	OCK5	OCK	Quercusrobur	oak	50.908517	-1.649183	108.8	1.21	4.5	50.90833	-1.65	21.3
OCK6a	0	0	0	0	bark	25/08/2011	0.36	30	OCK6	OCK	Quercuspetraea	oak	50.908733	-1.648433	110.3	1.22	4	50.90833	-1.65	21.3
OCK6b	0	0	0	0	bark	25/08/2011	0.79	30	OCK6	OCK	Quercuspetraea	oak	50.908733	-1.648433	110.3	1.22	4	50.90833	-1.65	21.3
OCK6c	0	0	1	0	bark	25/08/2011	0.62	30	OCK6	OCK	Quercuspetraea	oak	50.908733	-1.648433	110.3	1.22	4	50.90833	-1.65	21.3
OCK6d	0	0	0	0	bark	25/08/2011	0.4	30	OCK6	OCK	Quercuspetraea	oak	50.908733	-1.648433	110.3	1.22	4	50.90833	-1.65	21.3
OCK7a	0	1	0	0	bark	25/08/2011	0.96	30	OCK7	OCK	Quercuspetraea	oak	50.908517	-1.648833	103.9	0.86	4	50.90833	-1.65	21.3
OCK7b	0	0	1	0	bark	25/08/2011	1.21	30	OCK7	OCK	Quercuspetraea	oak	50.908517	-1.648833	103.9	0.86	4	50.90833	-1.65	21.3
OCK7c	0	0	0	0	bark	25/08/2011	0.8	30	OCK7	OCK	Quercuspetraea	oak	50.908517	-1.648833	103.9	0.86	4	50.90833	-1.65	21.3
OCK7d	0	0	0	0	bark	25/08/2011	0.56	30	OCK7	OCK	Quercuspetraea	oak	50.908517	-1.648833	103.9	0.86	4	50.90833	-1.65	21.3
OCK8a	0	0	0	1	bark	25/08/2011	0.68	30	OCK8	OCK	Quercusrobur	oak	50.908433	-1.64875	103	0.89	5	50.90833	-1.65	21.3
OCK8b	0	0	0	0	bark	25/08/2011	0.42	30	OCK8	OCK	Quercusrobur	oak	50.908433	-1.64875	103	0.89	5	50.90833	-1.65	21.3
OCK8c	0	0	0	0	bark	25/08/2011	0.21	30	OCK8	OCK	Quercusrobur	oak	50.908433	-1.64875	103	0.89	5	50.90833	-1.65	21.3
OCK8d	0	0	0	0	bark	25/08/2011	0.27	30	OCK8	OCK	Quercusrobur	oak	50.908433	-1.64875	103	0.89	5	50.90833	-1.65	21.3
OCK9a	0	0	0	0	bark	25/08/2011	1.76	30	OCK9	OCK	Quercuspetraea	oak	50.9085	-1.6506	101.5	1.8	3.5	50.90833	-1.65	21.3
OCK9b	0	0	0	0	bark	25/08/2011	1.84	30	OCK9	OCK	Quercuspetraea	oak	50.9085	-1.6506	101.5	1.8	3.5	50.90833	-1.65	21.3
OCK9c	0	0	0	0	bark	25/08/2011	0.47	30	OCK9	OCK	Quercuspetraea	oak	50.9085	-1.6506	101.5	1.8	3.5	50.90833	-1.65	21.3
OCK9d	0	0	0	0	bark	25/08/2011	0.78	30	OCK9	OCK	Quercuspetraea	oak	50.9085	-1.6506	101.5	1.8	3.5	50.90833	-1.65	21.3
PAR10A	0	0	0	1	bark	02/09/2011	0.68	30	PAR10	PAR	Quercuspubescens	oak	38.18383	23.78985	641	1.41	NA	38.18333	23.79167	29.8
PAR10B	0	0	0	1	bark	02/09/2011	0.46	30	PAR10	PAR	Quercuspubescens	oak	38.18383	23.78985	641	1.41	NA	38.18333	23.79167	29.8
PAR10C	0	1	0	0	bark	02/09/2011	1.32	30	PAR10	PAR	Quercuspubescens	oak	38.18383	23.78985	641	1.41	NA	38.18333	23.79167	29.8
PAR10D	0	0	0	0	bark	02/09/2011	1.07	30	PAR10	PAR	Quercuspubescens	oak	38.18383	23.78985	641	1.41	NA	38.18333	23.79167	29.8
PAR11A	0	0	0	0	bark	02/09/2011	1.15	30	PAR11	PAR	Quercuspubescens	oak	38.18396	23.79594	650	1.17	NA	38.18333	23.8	29.9
PAR11B	0	0	0	0	bark	02/09/2011	0.89	30	PAR11	PAR	Quercuspubescens	oak	38.18396	23.79594	650	1.17	NA	38.18333	23.8	29.9
PAR11C	0	0	0	0	bark	02/09/2011	0.89	30	PAR11	PAR	Quercuspubescens	oak	38.18396	23.79594	650	1.17	NA	38.18333	23.8	29.9
PAR11D	0	0	0	0	bark	02/09/2011	0.75	30	PAR11	PAR	Quercuspubescens	oak	38.18396	23.79594	650	1.17	NA	38.18333	23.8	29.9
PAR12A	0	0	0	0	bark	02/09/2011	0.91	30	PAR12	PAR	Quercuspubescens	oak	38.18417	23.79596	644	1.81	NA	38.18333	23.8	29.9
PAR12B	0	0	0	0	bark	02/09/2011	0.71	30	PAR12	PAR	Quercuspubescens	oak	38.18417	23.79596	644	1.81	NA	38.18333	23.8	29.9
PAR12C	0	0	0	0	bark	02/09/2011	0.56	30	PAR12	PAR	Quercuspubescens	oak	38.18417	23.79596	644	1.81	NA	38.18333	23.8	29.9
PAR12D	0	0	0	1	bark	02/09/2011	0.68	30	PAR12	PAR	Quercuspubescens	oak	38.18417	23.79596	644	1.81	NA	38.18333	23.8	29.9
PAR13A	0	0	1	0	bark	02/09/2011	1.08	30	PAR13	PAR	Quercuspubescens	oak	38.1842	23.79594	644	1.465	NA	38.18333	23.8	29.9
PAR13B	0	0	0	0	bark	02/09/2011	0.9	30	PAR13	PAR	Quercuspubescens	oak	38.1842	23.79594	644	1.465	NA	38.18333	23.8	29.9
PAR13C	0	0	0	0	bark	02/09/2011	0.83	30	PAR13	PAR	Quercuspubescens	oak	38.1842	23.79594	644	1.465	NA	38.18333	23.8	29.9
PAR13D	0	0	0	0	bark	02/09/2011	1.13	30	PAR13	PAR	Quercuspubescens	oak	38.1842	23.79594	644	1.465	NA	38.18333	23.8	29.9
PAR14A	0	0	0	0	bark	02/09/2011	0.86	30	PAR14	PAR	Quercuspubescens	oak	38.18419	23.796	644	1.44	NA	38.18333	23.8	29.9
PAR14B	0	0	0	1	bark	02/09/2011	0.89	30	PAR14	PAR	Quercuspubescens	oak	38.18419	23.796	644	1.44	NA	38.18333	23.8	29.9
PAR14C	0	0	0	1	bark	02/09/2011	0.81	30	PAR14	PAR	Quercuspubescens	oak	38.18419	23.796	644	1.44	NA	38.18333	23.8	29.9
PAR14D	0	0	0	1	bark	02/09/2011	1.01	30	PAR14	PAR	Quercuspubescens	oak	38.18419	23.796	644	1.44	NA	38.18333	23.8	29.9
PAR15A	0	0	0	0	bark	02/09/2011	1.15	30	PAR15	PAR	Quercuspubescens	oak	38.18461	23.79733	643	1.16	NA	38.18333	23.8	29.9
PAR15B	0	0	0	0	bark	02/09/2011	0.91	30	PAR15	PAR	Quercuspubescens	oak	38.18461	23.79733	643	1.16	NA	38.18333	23.8	29.9
PAR15C	0	0	0	0	bark	02/09/2011	1.5	30	PAR15	PAR	Quercuspubescens	oak	38.18461	23.79733	643	1.16	NA	38.18333	23.8	29.9
PAR15D	0	0	0	0	bark	02/09/2011	0.88	30	PAR15	PAR	Quercuspubescens	oak	38.18461	23.79733	643	1.16	NA	38.18333	23.8	29.9
PAR1A	0	0	0	0	bark	02/09/2011	1.25	30	PAR1	PAR	Quercuspubescens	oak	38.17258	23.78977	586	NA	NA	38.175	23.79167	29.3
PAR1B	0	0	0	0	bark	02/09/2011	1.14	30	PAR1	PAR	Quercuspubescens	oak	38.17258	23.78977	586	NA	NA	38.175	23.79167	29.3
PAR1C	0	0	0	1	bark	02/09/2011	1.27	30	PAR1	PAR	Quercuspubescens	oak	38.17258	23.78977	586	NA	NA	38.175	23.79167	29.3
PAR1D	0	0	0	0	bark	02/09/2011	0.83	30	PAR1	PAR	Quercuspubescens	oak	38.17258	23.78977	586	NA	NA	38.175	23.79167	29.3
PAR2A	0	0	0	0	bark	02/09/2011	0.76	30	PAR2	PAR	Quercuspubescens	oak	38.17262	23.78981	586	1.16	NA	38.175	23.79167	29.3
PAR2B	0	0	0	1	bark	02/09/2011	1.07	30	PAR2	PAR	Quercuspubescens	oak	38.17262	23.78981	586	1.16	NA	38.175	23.79167	29.3
PAR2C	0	0	0	0	bark	02/09/2011	0.7	30	PAR2	PAR	Quercuspubescens	oak	38.17262	23.78981	586	1.16	NA	38.175	23.79167	29.3
PAR2D	0	0	0	1	bark	02/09/2011	0.62	30	PAR2	PAR	Quercuspubescens	oak	38.17262	23.78981	586	1.16	NA	38.175	23.79167	29.3
PAR3A	0	0	0	0	bark	02/09/2011	0.51	30	PAR3	PAR	Quercuspubescens	oak	38.17258	23.78981	586	1.12	NA	38.175	23.79167	29.3
PAR3B	0	0	0	0	bark	02/09/2011	1.38	30	PAR3	PAR	Quercuspubescens	oak	38.17258	23.78981	586	1.12	NA	38.175	23.79167	29.3
PAR3C	0	0	0	0	bark	02/09/2011	0.82	30	PAR3	PAR	Quercuspubescens	oak	38.17258	23.78981	586	1.12	NA	38.175	23.79167	29.3
PAR3D	0	0	0	0	bark	02/09/2011	0.71	30	PAR3	PAR	Quercuspubescens	oak	38.17258	23.78981	586	1.12	NA	38.175	23.79167	29.3
PAR4A	0	0	0	0	bark	02/09/2011	0.88	30	PAR4	PAR	Quercuspubescens	oak	38.17262	23.78782	588	1.36	NA	38.175	23.79167	29.3
PAR4B	0	0	0	1	bark	02/09/2011	0.66	30	PAR4	PAR	Quercuspubescens	oak	38.17262	23.78782	588	1.36	NA	38.175	23.79167	29.3
PAR4C	0	0	0	1	bark	02/09/2011	0.81	30	PAR4	PAR	Quercuspubescens	oak	38.17262	23.78782	588	1.36	NA	38.175	23.79167	29.3
PAR4D	0	0	0	1	bark	02/09/2011	1.26	30	PAR4	PAR	Quercuspubescens	oak	38.17262	23.78782	588	1.36	NA	38.175	23.79167	29.3
PAR5A	0	0	0	0	bark	02/09/2011	1.21	30	PAR5	PAR	Quercuspubescens	oak	38.1727	23.78996	591	0.73	NA	38.175	23.79167	29.3
PAR5B	0	0	0	1	bark	02/09/2011	1.38	30	PAR5	PAR	Quercuspubescens	oak	38.1727	23.78996	591	0.73	NA	38.175	23.79167	29.3
PAR5C	0	0	0	0	bark	02/09/2011	1.23	30	PAR5	PAR	Quercuspubescens	oak	38.1727	23.78996	591	0.73	NA	38.175	23.79167	29.3
PAR5D	0	0	0	0	bark	02/09/2011	0.72	30	PAR5	PAR	Quercuspubescens	oak	38.1727	23.78996	591	0.73	NA	38.175	23.79167	29.3
PAR6A	0	0	0	1	bark	02/09/2011	0.64	30	PAR6	PAR	Quercuspubescens	oak	38.17256	23.78952	595	0.23	NA	38.175	23.79167	29.3
PAR6B	0	0	0	1	bark	02/09/2011	0.67	30	PAR6	PAR	Quercuspubescens	oak	38.17256	23.78952	595	0.23	NA	38.175	23.79167	29.3
PAR6C	0	0	0	1	bark	02/09/2011	0.59	30	PAR6	PAR	Quercuspubescens	oak	38.17256	23.78952	595	0.23	NA	38.175	23.79167	29.3
PAR6D	0	0	0	1	bark	02/09/2011	0	30	PAR6	PAR	Quercuspubescens	oak	38.17256	23.78952	595	0.23	NA	38.175	23.79167	29.3
PAR7A	0	0	0	0	bark	02/09/2011	1.63	30	PAR7	PAR	Quercusilex	oak	38.18349	23.79356	639	0.52	NA	38.18333	23.79167	29.8
PAR7B	0	0	0	0	bark	02/09/2011	1.12	30	PAR7	PAR	Quercusilex	oak	38.18349	23.79356	639	0.52	NA	38.18333	23.79167	29.8
PAR7C	0	0	0	1	bark	02/09/2011	1.19	30	PAR7	PAR	Quercusilex	oak	38.18349	23.79356	639	0.52	NA	38.18333	23.79167	29.8
PAR7D	0	0	0	1	bark	02/09/2011	1.15	30	PAR7	PAR	Quercusilex	oak	38.18349	23.79356	639	0.52	NA	38.18333	23.79167	29.8
PAR8A	0	0	0	0	bark	02/09/2011	0.79	30	PAR8	PAR	Quercuspubescens	oak	38.18386	23.7942	644	0.83	NA	38.18333	23.79167	29.9
PAR8B	0	0	0	0	bark	02/09/2011	0.58	30	PAR8	PAR	Quercuspubescens	oak	38.18386	23.7942	644	0.83	NA	38.18333	23.79167	29.9
PAR8C	0	0	0	0	bark	02/09/2011	0.73	30	PAR8	PAR	Quercuspubescens	oak	38.18386	23.7942	644	0.83	NA	38.18333	23.79167	29.9
PAR8D	0	0	0	1	bark	02/09/2011	0.64	30	PAR8	PAR	Quercuspubescens	oak	38.18386	23.7942	644	0.83	NA	38.18333	23.79167	29.9
PAR9A	0	0	0	0	bark	02/09/2011	0.71	30	PAR9	PAR	Quercuspubescens	oak	38.18407	23.79444	640	0.75	NA	38.18333	23.79167	29.9
PAR9B	0	0	0	0	bark	02/09/2011	0.36	30	PAR9	PAR	Quercuspubescens	oak	38.18407	23.79444	640	0.75	NA	38.18333	23.79167	29.9
PAR9C	0	0	0	0	bark	02/09/2011	0.54	30	PAR9	PAR	Quercuspubescens	oak	38.18407	23.79444	640	0.75	NA	38.18333	23.79167	29.9
PAR9D	0	0	0	0	bark	02/09/2011	0.85	30	PAR9	PAR	Quercuspubescens	oak	38.18407	23.79444	640	0.75	NA	38.18333	23.79167	29.9
PLU10a	0	0	0	0	bark	30/08/2011	0.23	30	PLU10	PLU	Quercuspetraea	oak	50.906483	-0.0696	62.5	0.53	5.5	50.90833	-0.06666667	21.6
PLU10b	0	0	0	0	bark	30/08/2011	0.29	30	PLU10	PLU	Quercuspetraea	oak	50.906483	-0.0696	62.5	0.53	5.5	50.90833	-0.06666667	21.6
PLU10c	0	0	0	0	bark	30/08/2011	0.35	30	PLU10	PLU	Quercuspetraea	oak	50.906483	-0.0696	62.5	0.53	5.5	50.90833	-0.06666667	21.6
PLU10d	0	0	0	0	bark	30/08/2011	0.17	30	PLU10	PLU	Quercuspetraea	oak	50.906483	-0.0696	62.5	0.53	5.5	50.90833	-0.06666667	21.6
PLU11a	1	0	0	0	bark	03/11/2011	0.82	30	PLU11	PLU	Vitisvinifera	grape	50.905317	-0.072583	50	NA	5	50.90833	-0.075	21.7
PLU11b	0	0	0	0	bark	03/11/2011	0.28	30	PLU11	PLU	Vitisvinifera	grape	50.905317	-0.072583	50	NA	5	50.90833	-0.075	21.7
PLU12a	1	0	0	0	bark	03/11/2011	0.4	30	PLU12	PLU	Vitisvinifera	grape	50.905317	-0.072583	50	NA	5	50.90833	-0.075	21.7
PLU12b	0	0	0	0	bark	03/11/2011	0.4	30	PLU12	PLU	Vitisvinifera	grape	50.905317	-0.072583	50	NA	5	50.90833	-0.075	21.7
PLU13a	1	0	0	0	bark	03/11/2011	0.84	30	PLU13	PLU	Vitisvinifera	grape	50.905317	-0.072583	50	NA	5	50.90833	-0.075	21.7
PLU13b	0	0	0	0	bark	03/11/2011	0.37	30	PLU13	PLU	Vitisvinifera	grape	50.905317	-0.072583	50	NA	5	50.90833	-0.075	21.7
PLU14a	0	0	0	0	bark	03/11/2011	0.56	30	PLU14	PLU	Vitisvinifera	grape	50.905317	-0.072583	50	NA	5	50.90833	-0.075	21.7
PLU14b	0	0	0	0	bark	03/11/2011	0.16	30	PLU14	PLU	Vitisvinifera	grape	50.905317	-0.072583	50	NA	5	50.90833	-0.075	21.7
PLU15a	0	1	0	0	bark	03/11/2011	0.75	30	PLU15	PLU	Vitisvinifera	grape	50.905317	-0.072583	50	NA	5	50.90833	-0.075	21.7
PLU15b	1	0	0	0	bark	03/11/2011	0.24	30	PLU15	PLU	Vitisvinifera	grape	50.905317	-0.072583	50	NA	5	50.90833	-0.075	21.7
PLU16a	0	0	0	0	bark	03/11/2011	0.15	30	PLU16	PLU	Vitisvinifera	grape	50.905317	-0.072583	50	NA	5	50.90833	-0.075	21.7
PLU16b	0	0	0	0	bark	03/11/2011	0.29	30	PLU16	PLU	Vitisvinifera	grape	50.905317	-0.072583	50	NA	5	50.90833	-0.075	21.7
PLU17a	1	0	0	0	bark	03/11/2011	0.5	30	PLU17	PLU	Vitisvinifera	grape	50.905317	-0.072583	50	NA	5	50.90833	-0.075	21.7
PLU17b	0	0	0	0	bark	03/11/2011	1.28	30	PLU17	PLU	Vitisvinifera	grape	50.905317	-0.072583	50	NA	5	50.90833	-0.075	21.7
PLU18a	0	0	0	0	bark	03/11/2011	0.51	30	PLU18	PLU	Vitisvinifera	grape	50.905317	-0.072583	50	NA	5	50.90833	-0.075	21.7
PLU18b	0	0	0	0	bark	03/11/2011	0.24	30	PLU18	PLU	Vitisvinifera	grape	50.905317	-0.072583	50	NA	5	50.90833	-0.075	21.7
PLU19a	0	0	0	0	bark	03/11/2011	0.33	30	PLU19	PLU	Vitisvinifera	grape	50.905317	-0.072583	50	NA	5	50.90833	-0.075	21.7
PLU19b	1	0	0	0	bark	03/11/2011	0.21	30	PLU19	PLU	Vitisvinifera	grape	50.905317	-0.072583	50	NA	5	50.90833	-0.075	21.7
PLU20a	0	0	1	0	bark	03/11/2011	0.48	30	PLU20	PLU	Vitisvinifera	grape	50.905317	-0.072583	50	NA	5	50.90833	-0.075	21.7
PLU21a	0	1	0	0	grape	03/11/2011	5.91	30	PLU21	PLU	Vitisvinifera	grape	50.905317	-0.072583	50	NA	5	50.90833	-0.075	21.7
PLU21b	0	0	1	1	grape	03/11/2011	6.72	30	PLU21	PLU	Vitisvinifera	grape	50.905317	-0.072583	50	NA	5	50.90833	-0.075	21.7
PLU22a	1	0	0	0	grape	03/11/2011	8.24	30	PLU22	PLU	Vitisvinifera	grape	50.905317	-0.072583	50	NA	5	50.90833	-0.075	21.7
PLU22b	1	0	0	0	grape	03/11/2011	5.56	30	PLU22	PLU	Vitisvinifera	grape	50.905317	-0.072583	50	NA	5	50.90833	-0.075	21.7
PLU27A	1	0	0	0	must	03/11/2011	11.01	30	PLU27	PLU	Vitisvinifera	grape	50.905317	-0.072583	50	NA	NA	50.90833	-0.075	21.7
PLU27B	0	0	0	1	must	03/11/2011	5.93	30	PLU27	PLU	Vitisvinifera	grape	50.905317	-0.072583	50	NA	NA	50.90833	-0.075	21.7
PLU28A	1	0	0	0	must	03/11/2011	15.94	30	PLU28	PLU	Vitisvinifera	grape	50.905317	-0.072583	50	NA	NA	50.90833	-0.075	21.7
PLU28B	0	0	1	0	must	03/11/2011	19.25	30	PLU28	PLU	Vitisvinifera	grape	50.905317	-0.072583	50	NA	NA	50.90833	-0.075	21.7
PLU29A	1	0	0	0	must	03/11/2011	11.13	30	PLU29	PLU	Vitisvinifera	grape	50.905317	-0.072583	50	NA	NA	50.90833	-0.075	21.7
PLU29B	0	0	0	0	must	03/11/2011	11.25	30	PLU29	PLU	Vitisvinifera	grape	50.905317	-0.072583	50	NA	NA	50.90833	-0.075	21.7
PLU5a	0	1	0	0	bark	30/08/2011	0.41	30	PLU5	PLU	Quercusrobur	oak	50.9107	-0.069633	47.3	2.73	4	50.90833	-0.06666667	21.6
PLU5b	0	0	1	0	bark	30/08/2011	0.41	30	PLU5	PLU	Quercusrobur	oak	50.9107	-0.069633	47.3	2.73	4	50.90833	-0.06666667	21.6
PLU5c	0	1	0	0	bark	30/08/2011	0.34	30	PLU5	PLU	Quercusrobur	oak	50.9107	-0.069633	47.3	2.73	4	50.90833	-0.06666667	21.6
PLU5d	0	1	0	0	bark	30/08/2011	0.43	30	PLU5	PLU	Quercusrobur	oak	50.9107	-0.069633	47.3	2.73	4	50.90833	-0.06666667	21.6
PLU6a	0	0	0	0	bark	30/08/2011	0.42	30	PLU6	PLU	Quercusrobur	oak	50.909883	-0.070183	43.3	2.6	4	50.90833	-0.06666667	21.6
PLU6b	0	0	0	0	bark	30/08/2011	0.19	30	PLU6	PLU	Quercusrobur	oak	50.909883	-0.070183	43.3	2.6	4	50.90833	-0.06666667	21.6
PLU6c	0	0	0	0	bark	30/08/2011	0.52	30	PLU6	PLU	Quercusrobur	oak	50.909883	-0.070183	43.3	2.6	4	50.90833	-0.06666667	21.6
PLU6d	0	0	0	0	bark	30/08/2011	0.24	30	PLU6	PLU	Quercusrobur	oak	50.909883	-0.070183	43.3	2.6	4	50.90833	-0.06666667	21.6
PLU7a	0	0	0	0	bark	30/08/2011	0.47	30	PLU7	PLU	Quercusrobur	oak	50.9071	-0.0697	51.5	0.79	5.5	50.90833	-0.06666667	21.6
PLU7b	0	0	0	1	bark	30/08/2011	0.43	30	PLU7	PLU	Quercusrobur	oak	50.9071	-0.0697	51.5	0.79	5.5	50.90833	-0.06666667	21.6
PLU7c	0	0	0	0	bark	30/08/2011	0.2	30	PLU7	PLU	Quercusrobur	oak	50.9071	-0.0697	51.5	0.79	5.5	50.90833	-0.06666667	21.6
PLU7d	0	0	0	0	bark	30/08/2011	0.39	30	PLU7	PLU	Quercusrobur	oak	50.9071	-0.0697	51.5	0.79	5.5	50.90833	-0.06666667	21.6
PLU8a	0	0	0	0	bark	30/08/2011	0.33	30	PLU8	PLU	Quercusrobur	oak	50.90705	-0.069667	51.2	0.5	5	50.90833	-0.06666667	21.6
PLU8b	0	0	0	0	bark	30/08/2011	0.27	30	PLU8	PLU	Quercusrobur	oak	50.90705	-0.069667	51.2	0.5	5	50.90833	-0.06666667	21.6
PLU8c	0	0	0	0	bark	30/08/2011	0.13	30	PLU8	PLU	Quercusrobur	oak	50.90705	-0.069667	51.2	0.5	5	50.90833	-0.06666667	21.6
PLU8d	0	0	0	0	bark	30/08/2011	0.45	30	PLU8	PLU	Quercusrobur	oak	50.90705	-0.069667	51.2	0.5	5	50.90833	-0.06666667	21.6
PLU9a	0	0	0	0	bark	30/08/2011	0.27	30	PLU9	PLU	Quercusrobur	oak	50.906433	-0.06975	47.5	0.56	5.5	50.90833	-0.06666667	21.6
PLU9b	0	0	0	0	bark	30/08/2011	0.19	30	PLU9	PLU	Quercusrobur	oak	50.906433	-0.06975	47.5	0.56	5.5	50.90833	-0.06666667	21.6
PLU9c	0	0	0	1	bark	30/08/2011	0.28	30	PLU9	PLU	Quercusrobur	oak	50.906433	-0.06975	47.5	0.56	5.5	50.90833	-0.06666667	21.6
PLU9d	0	0	1	0	bark	30/08/2011	0.39	30	PLU9	PLU	Quercusrobur	oak	50.906433	-0.06975	47.5	0.56	5.5	50.90833	-0.06666667	21.6
PYR10a	0	0	1	0	bark	07/09/2009	NA	30	PYR10	PYR	Quercusvirgiliana	oak	40.37515	23.69257	145	1.645	NA	40.375	23.69167	30.9
PYR10b	0	0	1	0	bark	07/09/2009	NA	30	PYR10	PYR	Quercusvirgiliana	oak	40.37515	23.69257	145	1.645	NA	40.375	23.69167	30.9
PYR10c	0	0	0	0	bark	26/08/2011	1.49	30	PYR10	PYR	Quercusvirgiliana	oak	40.37515	23.69257	145	1.645	NA	40.375	23.69167	30.9
PYR10d	0	0	0	1	bark	26/08/2011	1.23	30	PYR10	PYR	Quercusvirgiliana	oak	40.37515	23.69257	145	1.645	NA	40.375	23.69167	30.9
PYR10e	0	0	1	0	bark	26/08/2011	1.64	30	PYR10	PYR	Quercusvirgiliana	oak	40.37515	23.69257	145	1.645	NA	40.375	23.69167	30.9
PYR10f	0	0	0	1	bark	26/08/2011	1.79	30	PYR10	PYR	Quercusvirgiliana	oak	40.37515	23.69257	145	1.645	NA	40.375	23.69167	30.9
PYR11a	0	0	1	0	bark	07/09/2009	NA	30	PYR11	PYR	Quercusvirgiliana	oak	40.37498	23.69158	144	1.81	NA	40.375	23.69167	30.9
PYR11b	0	0	1	0	bark	07/09/2009	NA	30	PYR11	PYR	Quercusvirgiliana	oak	40.37498	23.69158	144	1.81	NA	40.375	23.69167	30.9
PYR11c	0	0	0	1	bark	26/08/2011	1.35	30	PYR11	PYR	Quercusvirgiliana	oak	40.37498	23.69158	144	1.81	NA	40.375	23.69167	30.9
PYR11d	0	0	0	1	bark	26/08/2011	1.23	30	PYR11	PYR	Quercusvirgiliana	oak	40.37498	23.69158	144	1.81	NA	40.375	23.69167	30.9
PYR11e	0	0	0	1	bark	26/08/2011	1.24	30	PYR11	PYR	Quercusvirgiliana	oak	40.37498	23.69158	144	1.81	NA	40.375	23.69167	30.9
PYR11f	0	0	1	1	bark	26/08/2011	1.04	30	PYR11	PYR	Quercusvirgiliana	oak	40.37498	23.69158	144	1.81	NA	40.375	23.69167	30.9
PYR12a	0	0	0	1	bark	07/09/2009	NA	30	PYR12	PYR	Quercuspubescens	oak	40.37634	23.69194	150	NA	NA	40.375	23.69167	30.9
PYR12b	0	0	0	0	bark	07/09/2009	NA	30	PYR12	PYR	Quercuspubescens	oak	40.37634	23.69194	150	NA	NA	40.375	23.69167	30.9
PYR12c	0	0	0	1	bark	26/08/2011	1.17	30	PYR12	PYR	Quercuspubescens	oak	40.37634	23.69194	150	NA	NA	40.375	23.69167	30.9
PYR12d	0	0	0	1	bark	26/08/2011	0.87	30	PYR12	PYR	Quercuspubescens	oak	40.37634	23.69194	150	NA	NA	40.375	23.69167	30.9
PYR12e	0	0	0	1	bark	26/08/2011	0.83	30	PYR12	PYR	Quercuspubescens	oak	40.37634	23.69194	150	NA	NA	40.375	23.69167	30.9
PYR12f	0	0	0	1	bark	26/08/2011	1.06	30	PYR12	PYR	Quercuspubescens	oak	40.37634	23.69194	150	NA	NA	40.375	23.69167	30.9
PYR13a	0	0	0	0	bark	26/08/2011	1.27	30	PYR13	PYR	Quercuspubescens	oak	40.376944	23.692861	161	NA	NA	40.375	23.69167	30.9
PYR13b	0	0	0	0	bark	26/08/2011	1.28	30	PYR13	PYR	Quercuspubescens	oak	40.376944	23.692861	161	NA	NA	40.375	23.69167	30.9
PYR13c	0	0	0	0	bark	26/08/2011	1.5	30	PYR13	PYR	Quercuspubescens	oak	40.376944	23.692861	161	NA	NA	40.375	23.69167	30.9
PYR13d	0	0	0	1	bark	26/08/2011	1.39	30	PYR13	PYR	Quercuspubescens	oak	40.376944	23.692861	161	NA	NA	40.375	23.69167	30.9
PYR14a	0	0	0	1	bark	26/08/2011	0.99	30	PYR14	PYR	Quercuspubescens	oak	40.37584	23.69395	147	0.415	NA	40.375	23.69167	30.9
PYR14b	0	0	1	0	bark	26/08/2011	1.12	30	PYR14	PYR	Quercuspubescens	oak	40.37584	23.69395	147	0.415	NA	40.375	23.69167	30.9
PYR14c	0	0	0	0	bark	26/08/2011	0.83	30	PYR14	PYR	Quercuspubescens	oak	40.37584	23.69395	147	0.415	NA	40.375	23.69167	30.9
PYR14d	0	0	0	1	bark	26/08/2011	0.47	30	PYR14	PYR	Quercuspubescens	oak	40.37584	23.69395	147	0.415	NA	40.375	23.69167	30.9
PYR15a	0	0	0	1	bark	26/08/2011	1.45	30	PYR15	PYR	Quercuspubescens	oak	40.375306	23.695278	154	1.45	NA	40.375	23.69167	30.9
PYR15b	0	0	0	1	bark	26/08/2011	1.43	30	PYR15	PYR	Quercuspubescens	oak	40.375306	23.695278	154	1.45	NA	40.375	23.69167	30.9
PYR15c	0	0	0	1	bark	26/08/2011	0.06	30	PYR15	PYR	Quercuspubescens	oak	40.375306	23.695278	154	1.45	NA	40.375	23.69167	30.9
PYR15d	0	0	0	0	bark	26/08/2011	0.83	30	PYR15	PYR	Quercuspubescens	oak	40.375306	23.695278	154	1.45	NA	40.375	23.69167	30.9
PYR1a	0	0	0	1	bark	07/09/2009	NA	30	PYR1	PYR	Quercuspubescens	oak	40.37258	23.69282	142	NA	NA	40.375	23.69167	30.9
PYR1c	0	0	1	1	bark	26/08/2011	1.35	30	PYR1	PYR	Quercuspubescens	oak	40.37258	23.69282	142	NA	NA	40.375	23.69167	30.9
PYR1d	0	0	0	1	bark	26/08/2011	1.42	30	PYR1	PYR	Quercuspubescens	oak	40.37258	23.69282	142	NA	NA	40.375	23.69167	30.9
PYR1e	0	0	1	1	bark	26/08/2011	1.47	30	PYR1	PYR	Quercuspubescens	oak	40.37258	23.69282	142	NA	NA	40.375	23.69167	30.9
PYR1f	0	0	0	1	bark	26/08/2011	1.01	30	PYR1	PYR	Quercuspubescens	oak	40.37258	23.69282	142	NA	NA	40.375	23.69167	30.9
PYR2a	0	0	1	1	bark	07/09/2009	NA	30	PYR2	PYR	Quercuspubescens	oak	40.37325	23.69317	144	1.33	NA	40.375	23.69167	30.9
PYR2b	0	0	1	0	bark	07/09/2009	NA	30	PYR2	PYR	Quercuspubescens	oak	40.37325	23.69317	144	1.33	NA	40.375	23.69167	30.9
PYR2c	0	0	0	1	bark	26/08/2011	1.48	30	PYR2	PYR	Quercuspubescens	oak	40.37325	23.69317	144	1.33	NA	40.375	23.69167	30.9
PYR2d	0	0	1	0	bark	26/08/2011	0.59	30	PYR2	PYR	Quercuspubescens	oak	40.37325	23.69317	144	1.33	NA	40.375	23.69167	30.9
PYR2e	0	0	0	1	bark	26/08/2011	1.04	30	PYR2	PYR	Quercuspubescens	oak	40.37325	23.69317	144	1.33	NA	40.375	23.69167	30.9
PYR2f	0	0	0	0	bark	26/08/2011	2.12	30	PYR2	PYR	Quercuspubescens	oak	40.37325	23.69317	144	1.33	NA	40.375	23.69167	30.9
PYR3a	0	0	1	1	bark	07/09/2009	NA	30	PYR3	PYR	Quercuspubescens	oak	40.37351	23.69323	144	1.23	NA	40.375	23.69167	30.9
PYR3c	0	0	0	1	bark	26/08/2011	1.53	30	PYR3	PYR	Quercuspubescens	oak	40.37351	23.69323	144	1.23	NA	40.375	23.69167	30.9
PYR3d	0	0	0	0	bark	26/08/2011	1.12	30	PYR3	PYR	Quercuspubescens	oak	40.37351	23.69323	144	1.23	NA	40.375	23.69167	30.9
PYR3e	0	0	0	1	bark	26/08/2011	1.08	30	PYR3	PYR	Quercuspubescens	oak	40.37351	23.69323	144	1.23	NA	40.375	23.69167	30.9
PYR3f	0	0	0	1	bark	26/08/2011	0.92	30	PYR3	PYR	Quercuspubescens	oak	40.37351	23.69323	144	1.23	NA	40.375	23.69167	30.9
PYR4a	0	0	1	0	bark	07/09/2009	NA	30	PYR4	PYR	Quercuspubescens	oak	40.37596	23.6925	150	NA	NA	40.375	23.69167	30.9
PYR4b	1	0	0	1	bark	07/09/2009	NA	30	PYR4	PYR	Quercuspubescens	oak	40.37596	23.6925	150	NA	NA	40.375	23.69167	30.9
PYR4c	0	0	1	1	bark	26/08/2011	1.03	30	PYR4	PYR	Quercuspubescens	oak	40.37596	23.6925	150	NA	NA	40.375	23.69167	30.9
PYR4d	0	0	0	1	bark	26/08/2011	1.56	30	PYR4	PYR	Quercuspubescens	oak	40.37596	23.6925	150	NA	NA	40.375	23.69167	30.9
PYR4e	1	0	0	0	bark	26/08/2011	1.18	30	PYR4	PYR	Quercuspubescens	oak	40.37596	23.6925	150	NA	NA	40.375	23.69167	30.9
PYR4f	0	0	0	1	bark	26/08/2011	1.17	30	PYR4	PYR	Quercuspubescens	oak	40.37596	23.6925	150	NA	NA	40.375	23.69167	30.9
PYR5a	0	1	0	1	bark	07/09/2009	NA	30	PYR5	PYR	Quercuspubescens	oak	40.3758	23.6924	151	NA	NA	40.375	23.69167	30.9
PYR5b	0	1	0	0	bark	07/09/2009	NA	30	PYR5	PYR	Quercuspubescens	oak	40.3758	23.6924	151	NA	NA	40.375	23.69167	30.9
PYR5c	0	1	0	1	bark	26/08/2011	0.92	30	PYR5	PYR	Quercuspubescens	oak	40.3758	23.6924	151	NA	NA	40.375	23.69167	30.9
PYR5d	0	0	1	1	bark	26/08/2011	1	30	PYR5	PYR	Quercuspubescens	oak	40.3758	23.6924	151	NA	NA	40.375	23.69167	30.9
PYR5e	0	1	0	0	bark	26/08/2011	0.73	30	PYR5	PYR	Quercuspubescens	oak	40.3758	23.6924	151	NA	NA	40.375	23.69167	30.9
PYR5f	0	1	0	0	bark	26/08/2011	0.8	30	PYR5	PYR	Quercuspubescens	oak	40.3758	23.6924	151	NA	NA	40.375	23.69167	30.9
PYR6a	0	0	0	0	bark	07/09/2009	NA	30	PYR6	PYR	Quercuspubescens	oak	40.3758	23.69243	148	NA	NA	40.375	23.69167	30.9
PYR6b	0	0	0	0	bark	07/09/2009	NA	30	PYR6	PYR	Quercuspubescens	oak	40.3758	23.69243	148	NA	NA	40.375	23.69167	30.9
PYR6c	0	0	1	1	bark	26/08/2011	1.61	30	PYR6	PYR	Quercuspubescens	oak	40.3758	23.69243	148	NA	NA	40.375	23.69167	30.9
PYR6d	0	0	1	0	bark	26/08/2011	1.53	30	PYR6	PYR	Quercuspubescens	oak	40.3758	23.69243	148	NA	NA	40.375	23.69167	30.9
PYR6e	0	0	1	0	bark	26/08/2011	0.82	30	PYR6	PYR	Quercuspubescens	oak	40.3758	23.69243	148	NA	NA	40.375	23.69167	30.9
PYR6f	0	0	1	1	bark	26/08/2011	1.05	30	PYR6	PYR	Quercuspubescens	oak	40.3758	23.69243	148	NA	NA	40.375	23.69167	30.9
PYR7a	0	1	0	0	bark	07/09/2009	NA	30	PYR7	PYR	Quercuspubescens	oak	40.37554	23.69234	149	NA	NA	40.375	23.69167	30.9
PYR7b	0	1	0	1	bark	07/09/2009	NA	30	PYR7	PYR	Quercuspubescens	oak	40.37554	23.69234	149	NA	NA	40.375	23.69167	30.9
PYR7c	0	1	0	0	bark	26/08/2011	1.11	30	PYR7	PYR	Quercuspubescens	oak	40.37554	23.69234	149	NA	NA	40.375	23.69167	30.9
PYR7d	0	0	0	1	bark	26/08/2011	1.27	30	PYR7	PYR	Quercuspubescens	oak	40.37554	23.69234	149	NA	NA	40.375	23.69167	30.9
PYR7e	0	1	0	0	bark	26/08/2011	0.75	30	PYR7	PYR	Quercuspubescens	oak	40.37554	23.69234	149	NA	NA	40.375	23.69167	30.9
PYR7f	0	0	1	0	bark	26/08/2011	1.64	30	PYR7	PYR	Quercuspubescens	oak	40.37554	23.69234	149	NA	NA	40.375	23.69167	30.9
PYR8a	0	0	0	0	bark	07/09/2009	NA	30	PYR8	PYR	Quercusvirgiliana	oak	40.37535	23.69223	147	NA	NA	40.375	23.69167	30.9
PYR8b	0	1	0	1	bark	07/09/2009	NA	30	PYR8	PYR	Quercusvirgiliana	oak	40.37535	23.69223	147	NA	NA	40.375	23.69167	30.9
PYR8c	0	0	0	1	bark	26/08/2011	2.1	30	PYR8	PYR	Quercusvirgiliana	oak	40.37535	23.69223	147	NA	NA	40.375	23.69167	30.9
PYR8d	0	1	0	1	bark	26/08/2011	1.19	30	PYR8	PYR	Quercusvirgiliana	oak	40.37535	23.69223	147	NA	NA	40.375	23.69167	30.9
PYR8e	0	1	0	0	bark	26/08/2011	1.04	30	PYR8	PYR	Quercusvirgiliana	oak	40.37535	23.69223	147	NA	NA	40.375	23.69167	30.9
PYR8f	0	1	0	0	bark	26/08/2011	1.38	30	PYR8	PYR	Quercusvirgiliana	oak	40.37535	23.69223	147	NA	NA	40.375	23.69167	30.9
PYR9a	0	0	1	1	bark	07/09/2009	NA	30	PYR9	PYR	Quercuspubescens	oak	40.37548	23.6922	147	NA	NA	40.375	23.69167	30.9
PYR9b	0	0	1	0	bark	07/09/2009	NA	30	PYR9	PYR	Quercuspubescens	oak	40.37548	23.6922	147	NA	NA	40.375	23.69167	30.9
PYR9c	0	1	0	1	bark	26/08/2011	1.07	30	PYR9	PYR	Quercuspubescens	oak	40.37548	23.6922	147	NA	NA	40.375	23.69167	30.9
PYR9d	0	0	0	1	bark	26/08/2011	1.83	30	PYR9	PYR	Quercuspubescens	oak	40.37548	23.6922	147	NA	NA	40.375	23.69167	30.9
PYR9e	0	0	0	0	bark	26/08/2011	0.81	30	PYR9	PYR	Quercuspubescens	oak	40.37548	23.6922	147	NA	NA	40.375	23.69167	30.9
PYR9f	0	0	0	1	bark	26/08/2011	0.95	30	PYR9	PYR	Quercuspubescens	oak	40.37548	23.6922	147	NA	NA	40.375	23.69167	30.9
SON1a	0	0	0	1	fig	10/08/2011	4.17	30	SON1	SON	Ficuscarica	fig	41.711014	-7.228742	567	0.56	6.5	41.70833	-7.225	28.5
SON1b	0	0	0	0	fig	10/08/2011	4.84	30	SON1	SON	Ficuscarica	fig	41.711014	-7.228742	567	0.56	6.5	41.70833	-7.225	28.5
SON1c	0	0	0	0	bark	10/08/2011	0.56	30	SON1	SON	Ficuscarica	fig	41.711014	-7.228742	567	0.56	6.5	41.70833	-7.225	28.5
SON2a	0	0	0	0	fig	10/08/2011	3.17	30	SON2	SON	Ficuscarica	fig	41.710883	-7.228683	567	0.33	6.5	41.70833	-7.225	28.5
SON2b	0	0	0	0	fig	10/08/2011	4.32	30	SON2	SON	Ficuscarica	fig	41.710883	-7.228683	567	0.33	6.5	41.70833	-7.225	28.5
SON2c	0	0	0	0	bark	10/08/2011	0.27	30	SON2	SON	Ficuscarica	fig	41.710883	-7.228683	567	0.33	6.5	41.70833	-7.225	28.5
SON3a	0	0	0	1	fig	10/08/2011	4.85	30	SON3	SON	Ficuscarica	fig	41.710883	-7.228753	567	1.41	7.5	41.70833	-7.225	28.5
SON3b	0	0	0	0	fig	10/08/2011	2.16	30	SON3	SON	Ficuscarica	fig	41.710883	-7.228753	567	1.41	7.5	41.70833	-7.225	28.5
SON3c	0	0	0	0	bark	10/08/2011	0.74	30	SON3	SON	Ficuscarica	fig	41.710883	-7.228753	567	1.41	7.5	41.70833	-7.225	28.5
SON4a	0	0	0	0	fig	10/08/2011	2.54	30	SON4	SON	Ficuscarica	fig	41.710836	-7.228847	567	0.445	6	41.70833	-7.225	28.5
SON4b	0	0	0	0	fig	10/08/2011	3.35	30	SON4	SON	Ficuscarica	fig	41.710836	-7.228847	567	0.445	6	41.70833	-7.225	28.5
SON4c	1	0	0	0	bark	10/08/2011	0.19	30	SON4	SON	Ficuscarica	fig	41.710836	-7.228847	567	0.445	6	41.70833	-7.225	28.5
SON5a	0	0	0	0	fig	10/08/2011	2.69	30	SON5	SON	Ficuscarica	fig	41.711156	-7.229614	567	0.645	5	41.70833	-7.233333	28.5
SON5b	0	0	0	0	fig	10/08/2011	4.5	30	SON5	SON	Ficuscarica	fig	41.711156	-7.229614	567	0.645	5	41.70833	-7.233333	28.5
SON5c	0	0	0	0	bark	10/08/2011	0.3	30	SON5	SON	Ficuscarica	fig	41.711156	-7.229614	567	0.645	5	41.70833	-7.233333	28.5
SON6a	0	0	0	1	fig	10/08/2011	3.74	30	SON6	SON	Ficuscarica	fig	41.711147	-7.229589	567	0.92	7	41.70833	-7.233333	28.5
SON6b	0	0	0	0	fig	10/08/2011	3.18	30	SON6	SON	Ficuscarica	fig	41.711147	-7.229589	567	0.92	7	41.70833	-7.233333	28.5
SON6c	0	0	0	0	bark	10/08/2011	0.31	30	SON6	SON	Ficuscarica	fig	41.711147	-7.229589	567	0.92	7	41.70833	-7.233333	28.5
SON7a	0	0	1	0	fig	10/08/2011	3.3	30	SON7	SON	Ficuscarica	fig	41.711158	-7.229675	567	0.278	6	41.70833	-7.233333	28.5
SON7b	0	0	0	0	fig	10/08/2011	2.02	30	SON7	SON	Ficuscarica	fig	41.711158	-7.229675	567	0.278	6	41.70833	-7.233333	28.5
SON7c	0	0	0	0	bark	10/08/2011	1.02	30	SON7	SON	Ficuscarica	fig	41.711158	-7.229675	567	0.278	6	41.70833	-7.233333	28.5
SON8a	0	0	0	0	fig	10/08/2011	3.02	30	SON8	SON	Ficuscarica	fig	41.711114	-7.229519	567	0.358	6	41.70833	-7.233333	28.5
SON8b	0	0	0	0	fig	10/08/2011	1.27	30	SON8	SON	Ficuscarica	fig	41.711114	-7.229519	567	0.358	6	41.70833	-7.233333	28.5
SON8c	0	0	0	0	bark	10/08/2011	0.23	30	SON8	SON	Ficuscarica	fig	41.711114	-7.229519	567	0.358	6	41.70833	-7.233333	28.5
TAX10a	0	0	1	0	bark	28/08/2011	0.64	30	TAX10	TAX	Quercusfrainetto	oak	40.43335	23.49898	813	0.46	NA	40.43333	23.5	27.2
TAX10b	0	0	1	0	bark	28/08/2011	0.7	30	TAX10	TAX	Quercusfrainetto	oak	40.43335	23.49898	813	0.46	NA	40.43333	23.5	27.2
TAX10c	0	0	0	1	bark	28/08/2011	0.66	30	TAX10	TAX	Quercusfrainetto	oak	40.43335	23.49898	813	0.46	NA	40.43333	23.5	27.2
TAX10d	0	0	0	1	bark	28/08/2011	0.62	30	TAX10	TAX	Quercusfrainetto	oak	40.43335	23.49898	813	0.46	NA	40.43333	23.5	27.2
TAX11a	0	0	1	0	bark	28/08/2011	0.4	30	TAX11	TAX	Quercusfrainetto	oak	40.43406	23.49914	821	NA	NA	40.43333	23.5	27.2
TAX11b	0	0	1	1	bark	28/08/2011	0.57	30	TAX11	TAX	Quercusfrainetto	oak	40.43406	23.49914	821	NA	NA	40.43333	23.5	27.2
TAX11c	0	0	1	0	bark	28/08/2011	0.43	30	TAX11	TAX	Quercusfrainetto	oak	40.43406	23.49914	821	NA	NA	40.43333	23.5	27.2
TAX11d	0	0	1	0	bark	28/08/2011	0.57	30	TAX11	TAX	Quercusfrainetto	oak	40.43406	23.49914	821	NA	NA	40.43333	23.5	27.2
TAX12a	0	0	1	0	bark	28/08/2011	0.7	30	TAX12	TAX	Quercusfrainetto	oak	40.43397	23.49888	818	0.72	NA	40.43333	23.5	27.2
TAX12b	0	0	1	0	bark	28/08/2011	0.7	30	TAX12	TAX	Quercusfrainetto	oak	40.43397	23.49888	818	0.72	NA	40.43333	23.5	27.2
TAX12c	0	0	1	1	bark	28/08/2011	0.94	30	TAX12	TAX	Quercusfrainetto	oak	40.43397	23.49888	818	0.72	NA	40.43333	23.5	27.2
TAX12d	0	0	1	0	bark	28/08/2011	0.68	30	TAX12	TAX	Quercusfrainetto	oak	40.43397	23.49888	818	0.72	NA	40.43333	23.5	27.2
TAX13a	0	1	0	0	bark	28/08/2011	1.01	30	TAX13	TAX	Quercusfrainetto	oak	40.43388	23.49902	816	NA	NA	40.43333	23.5	27.2
TAX13b	0	0	1	0	bark	28/08/2011	0.63	30	TAX13	TAX	Quercusfrainetto	oak	40.43388	23.49902	816	NA	NA	40.43333	23.5	27.2
TAX13c	0	0	1	0	bark	28/08/2011	0.63	30	TAX13	TAX	Quercusfrainetto	oak	40.43388	23.49902	816	NA	NA	40.43333	23.5	27.2
TAX13d	0	0	1	0	bark	28/08/2011	0.73	30	TAX13	TAX	Quercusfrainetto	oak	40.43388	23.49902	816	NA	NA	40.43333	23.5	27.2
TAX14a	0	1	0	0	bark	28/08/2011	0.89	30	TAX14	TAX	Quercusfrainetto	oak	40.4332	23.49548	796	1.31	NA	40.43333	23.49167	27.7
TAX14b	0	1	0	0	bark	28/08/2011	0.99	30	TAX14	TAX	Quercusfrainetto	oak	40.4332	23.49548	796	1.31	NA	40.43333	23.49167	27.7
TAX14c	0	1	0	0	bark	28/08/2011	0.65	30	TAX14	TAX	Quercusfrainetto	oak	40.4332	23.49548	796	1.31	NA	40.43333	23.49167	27.7
TAX14d	0	0	1	1	bark	28/08/2011	0.59	30	TAX14	TAX	Quercusfrainetto	oak	40.4332	23.49548	796	1.31	NA	40.43333	23.49167	27.7
TAX15a	0	1	0	0	bark	28/08/2011	1.02	30	TAX15	TAX	Quercusfrainetto	oak	40.43328	23.49516	797	1.545	NA	40.43333	23.49167	27.7
TAX15b	0	1	0	0	bark	28/08/2011	0.82	30	TAX15	TAX	Quercusfrainetto	oak	40.43328	23.49516	797	1.545	NA	40.43333	23.49167	27.7
TAX15c	0	1	0	0	bark	28/08/2011	1.17	30	TAX15	TAX	Quercusfrainetto	oak	40.43328	23.49516	797	1.545	NA	40.43333	23.49167	27.7
TAX15d	0	1	0	0	bark	28/08/2011	0.78	30	TAX15	TAX	Quercusfrainetto	oak	40.43328	23.49516	797	1.545	NA	40.43333	23.49167	27.7
TAX1a	0	1	0	1	bark	28/08/2011	0.68	30	TAX1	TAX	Quercusfrainetto	oak	40.43237	23.50122	829	0.525	NA	40.43333	23.5	27.2
TAX1b	0	0	0	0	bark	28/08/2011	0.58	30	TAX1	TAX	Quercusfrainetto	oak	40.43237	23.50122	829	0.525	NA	40.43333	23.5	27.2
TAX1c	0	0	1	0	bark	28/08/2011	0.58	30	TAX1	TAX	Quercusfrainetto	oak	40.43237	23.50122	829	0.525	NA	40.43333	23.5	27.2
TAX1d	0	1	0	0	bark	28/08/2011	0.58	30	TAX1	TAX	Quercusfrainetto	oak	40.43237	23.50122	829	0.525	NA	40.43333	23.5	27.2
TAX2a	0	1	0	0	bark	28/08/2011	0.96	30	TAX2	TAX	Quercusfrainetto	oak	40.43212	23.5026	849	0.795	NA	40.43333	23.5	27.2
TAX2b	0	0	1	0	bark	28/08/2011	0.54	30	TAX2	TAX	Quercusfrainetto	oak	40.43212	23.5026	849	0.795	NA	40.43333	23.5	27.2
TAX2c	0	0	1	1	bark	28/08/2011	0.45	30	TAX2	TAX	Quercusfrainetto	oak	40.43212	23.5026	849	0.795	NA	40.43333	23.5	27.2
TAX2d	0	1	0	1	bark	28/08/2011	0.73	30	TAX2	TAX	Quercusfrainetto	oak	40.43212	23.5026	849	0.795	NA	40.43333	23.5	27.2
TAX3a	0	0	1	0	bark	28/08/2011	0.83	30	TAX3	TAX	Quercusfrainetto	oak	40.43235	23.50295	856	0.76	NA	40.43333	23.5	27.2
TAX3b	0	0	0	1	bark	28/08/2011	0.63	30	TAX3	TAX	Quercusfrainetto	oak	40.43235	23.50295	856	0.76	NA	40.43333	23.5	27.2
TAX3c	0	0	1	0	bark	28/08/2011	0.63	30	TAX3	TAX	Quercusfrainetto	oak	40.43235	23.50295	856	0.76	NA	40.43333	23.5	27.2
TAX3d	0	1	0	0	bark	28/08/2011	0.66	30	TAX3	TAX	Quercusfrainetto	oak	40.43235	23.50295	856	0.76	NA	40.43333	23.5	27.2
TAX4a	0	1	0	0	bark	28/08/2011	0.76	30	TAX4	TAX	Quercusfrainetto	oak	40.43273	23.50222	853	0.92	NA	40.43333	23.5	27.2
TAX4b	0	1	1	1	bark	28/08/2011	0.33	30	TAX4	TAX	Quercusfrainetto	oak	40.43273	23.50222	853	0.92	NA	40.43333	23.5	27.2
TAX4c	0	1	1	1	bark	28/08/2011	0.45	30	TAX4	TAX	Quercusfrainetto	oak	40.43273	23.50222	853	0.92	NA	40.43333	23.5	27.2
TAX4d	0	1	0	1	bark	28/08/2011	0.59	30	TAX4	TAX	Quercusfrainetto	oak	40.43273	23.50222	853	0.92	NA	40.43333	23.5	27.2
TAX5a	0	0	0	0	bark	28/08/2011	0.68	30	TAX5	TAX	Quercusfrainetto	oak	40.43299	23.50173	850	0.555	NA	40.43333	23.5	27.2
TAX5b	0	0	0	0	bark	28/08/2011	0.41	30	TAX5	TAX	Quercusfrainetto	oak	40.43299	23.50173	850	0.555	NA	40.43333	23.5	27.2
TAX5c	0	1	0	0	bark	28/08/2011	0.74	30	TAX5	TAX	Quercusfrainetto	oak	40.43299	23.50173	850	0.555	NA	40.43333	23.5	27.2
TAX5d	0	1	0	0	bark	28/08/2011	0.98	30	TAX5	TAX	Quercusfrainetto	oak	40.43299	23.50173	850	0.555	NA	40.43333	23.5	27.2
TAX6a	0	0	1	0	bark	28/08/2011	0.68	30	TAX6	TAX	Quercusfrainetto	oak	40.43327	23.50157	852	0.8	NA	40.43333	23.5	27.2
TAX6b	0	0	1	0	bark	28/08/2011	0.76	30	TAX6	TAX	Quercusfrainetto	oak	40.43327	23.50157	852	0.8	NA	40.43333	23.5	27.2
TAX6c	0	0	1	0	bark	28/08/2011	0.44	30	TAX6	TAX	Quercusfrainetto	oak	40.43327	23.50157	852	0.8	NA	40.43333	23.5	27.2
TAX6d	0	0	0	0	bark	28/08/2011	0.46	30	TAX6	TAX	Quercusfrainetto	oak	40.43327	23.50157	852	0.8	NA	40.43333	23.5	27.2
TAX7a	0	0	0	1	bark	28/08/2011	0.61	30	TAX7	TAX	Quercusfrainetto	oak	40.43386	23.5008	848	0.725	NA	40.43333	23.5	27.2
TAX7b	0	0	1	1	bark	28/08/2011	0.64	30	TAX7	TAX	Quercusfrainetto	oak	40.43386	23.5008	848	0.725	NA	40.43333	23.5	27.2
TAX7c	0	0	0	1	bark	28/08/2011	0.27	30	TAX7	TAX	Quercusfrainetto	oak	40.43386	23.5008	848	0.725	NA	40.43333	23.5	27.2
TAX7d	0	0	0	0	bark	28/08/2011	0.33	30	TAX7	TAX	Quercusfrainetto	oak	40.43386	23.5008	848	0.725	NA	40.43333	23.5	27.2
TAX8a	0	1	0	1	bark	28/08/2011	0.33	30	TAX8	TAX	Quercusfrainetto	oak	40.43398	23.50069	847	0.75	NA	40.43333	23.5	27.2
TAX8b	0	0	1	1	bark	28/08/2011	0.32	30	TAX8	TAX	Quercusfrainetto	oak	40.43398	23.50069	847	0.75	NA	40.43333	23.5	27.2
TAX8c	0	0	0	1	bark	28/08/2011	0.6	30	TAX8	TAX	Quercusfrainetto	oak	40.43398	23.50069	847	0.75	NA	40.43333	23.5	27.2
TAX8d	0	0	1	1	bark	28/08/2011	0.5	30	TAX8	TAX	Quercusfrainetto	oak	40.43398	23.50069	847	0.75	NA	40.43333	23.5	27.2
TAX9a	0	0	1	0	bark	28/08/2011	0.93	30	TAX9	TAX	Quercusfrainetto	oak	40.43349	23.49853	807	NA	NA	40.43333	23.5	27.2
TAX9b	0	0	1	0	bark	28/08/2011	0.66	30	TAX9	TAX	Quercusfrainetto	oak	40.43349	23.49853	807	NA	NA	40.43333	23.5	27.2
TAX9c	0	0	1	0	bark	28/08/2011	0.5	30	TAX9	TAX	Quercusfrainetto	oak	40.43349	23.49853	807	NA	NA	40.43333	23.5	27.2
TAX9d	0	0	1	1	bark	28/08/2011	0.53	30	TAX9	TAX	Quercusfrainetto	oak	40.43349	23.49853	807	NA	NA	40.43333	23.5	27.2
TTP1a	0	0	1	0	bark	11/10/2006	0.63	30	TTP1	TTP	Quercusrobur	oak	53.335653	-2.387733	25	3.9	7	53.33333	-2.391667	20.1
TTP1b	0	0	0	0	soil	11/10/2006	1.76	30	TTP1	TTP	Quercusrobur	oak	53.335653	-2.387733	25	3.9	7	53.33333	-2.391667	20.1
TTP1d	0	0	1	0	bark	11/10/2006	1.61	30	TTP1	TTP	Quercusrobur	oak	53.335653	-2.387733	25	3.9	7	53.33333	-2.391667	20.1
TTP1e	0	0	1	0	bark	11/10/2006	0.74	30	TTP1	TTP	Quercusrobur	oak	53.335653	-2.387733	25	3.9	7	53.33333	-2.391667	20.1
TTP1f	0	0	1	0	soil	11/10/2006	1.34	30	TTP1	TTP	Quercusrobur	oak	53.335653	-2.387733	25	3.9	7	53.33333	-2.391667	20.1
TTP2a	0	1	1	0	soil	11/10/2006	1.45	30	TTP2	TTP	Quercusrobur	oak	53.335453	-2.385689	64	4.02	4	53.33333	-2.383333	20.1
TTP2b	0	1	1	0	soil	11/10/2006	3.58	30	TTP2	TTP	Quercusrobur	oak	53.335453	-2.385689	64	4.02	4	53.33333	-2.383333	20.1
TTP2c	0	1	1	0	bark	11/10/2006	0.86	30	TTP2	TTP	Quercusrobur	oak	53.335453	-2.385689	64	4.02	4	53.33333	-2.383333	20.1
TTP2e	0	0	0	0	bark	11/10/2006	1.41	30	TTP2	TTP	Quercusrobur	oak	53.335453	-2.385689	64	4.02	4	53.33333	-2.383333	20.1
UEA1a	0	0	0	0	soil	05/09/2006	6.66	25	UEA1	UEA	Quercusrobur	oak	52.618792	1.2353031	12	NA	5	52.61667	1.233333	20.9
UEA1b	0	0	0	0	bark	05/09/2006	0.855	25	UEA1	UEA	Quercusrobur	oak	52.618792	1.2353031	12	NA	5	52.61667	1.233333	20.9
UEA1c	0	1	0	0	soil	05/09/2006	8.475	25	UEA1	UEA	Quercusrobur	oak	52.618792	1.2353031	12	NA	5	52.61667	1.233333	20.9
UEA1e	0	0	0	0	bark	05/09/2006	1.51	25	UEA1	UEA	Quercusrobur	oak	52.618792	1.2353031	12	NA	5	52.61667	1.233333	20.9
UEA2a	0	0	0	1	soil	05/09/2006	2.15	25	UEA2	UEA	Quercusrobur	oak	52.623324	1.2392497	26	6.82	5	52.625	1.241667	20.9
UEA2b	0	1	0	0	bark	05/09/2006	1.845	25	UEA2	UEA	Quercusrobur	oak	52.623324	1.2392497	26	6.82	5	52.625	1.241667	20.9
UEA2c	0	1	0	0	soil	05/09/2006	4.275	25	UEA2	UEA	Quercusrobur	oak	52.623324	1.2392497	26	6.82	5	52.625	1.241667	20.9
VelA	0	0	1	0	fig	02/09/2011	12.72	30	VEL	PAR	Ficuscarica	fig	38.13398	23.78009	334	NA	NA	38.13333	23.78333	31.3
VelB	0	0	1	0	fig	02/09/2011	12.33	30	VEL	PAR	Ficuscarica	fig	38.13398	23.78009	334	NA	NA	38.13333	23.78333	31.3
VelC	0	0	0	1	fig	02/09/2011	12.38	30	VEL	PAR	Ficuscarica	fig	38.13398	23.78009	334	NA	NA	38.13333	23.78333	31.3
VelD	0	0	0	1	fig	02/09/2011	11.2	30	VEL	PAR	Ficuscarica	fig	38.13398	23.78009	334	NA	NA	38.13333	23.78333	31.3
VelE	0	0	1	0	fig	02/09/2011	9.54	30	VEL	PAR	Ficuscarica	fig	38.13398	23.78009	334	NA	NA	38.13333	23.78333	31.3
VelF	1	0	0	0	fig	02/09/2011	10.04	30	VEL	PAR	Ficuscarica	fig	38.13398	23.78009	334	NA	NA	38.13333	23.78333	31.3
VelG	0	0	0	1	fig	02/09/2011	10.06	30	VEL	PAR	Ficuscarica	fig	38.13398	23.78009	334	NA	NA	38.13333	23.78333	31.3
VelH	0	0	1	0	fig	02/09/2011	9.71	30	VEL	PAR	Ficuscarica	fig	38.13398	23.78009	334	NA	NA	38.13333	23.78333	31.3
VelI	0	0	0	1	fig	02/09/2011	15.47	30	VEL	PAR	Ficuscarica	fig	38.13398	23.78009	334	NA	NA	38.13333	23.78333	31.3
VelJ	0	0	0	0	fig	02/09/2011	15.29	30	VEL	PAR	Ficuscarica	fig	38.13398	23.78009	334	NA	NA	38.13333	23.78333	31.3
