# Supplementary material for: Summer temperature can predict the distribution of wild yeast populations
Source: Ecol Evol. 2016 Jan 27;6(4):1236–50. doi: 10.1002/ece3.1919 (PMC4761769; doi:10.1002/ece3.1919)
Supplement: Supplementary file 5 — Data S4. Details of 301 S. cerevisiae and 246 S. paradoxus isolates and the geographic locations from which they were sampled. [file ECE3-6-1236-s005.tsv]

# In cases where latitude and longitude were estimated from Google Maps, we include the Google search term used. In the case of the S. paradoxus strains described in Zhang et al. (2010), strain names were not reported, so they are all listed as ”SpNZ”. In Cromie et al. (2013), no strains were classified as admixed (or “mosaics”) even though many of the same strains were classified this way in oth…
sampleName	Scer	Spar	site	hostType	latitude	longitude	vineyardAgr	genotype	genotypeStudy	GoogleSearchTerm	TmaxLat	TmaxLon	Tmax
DBAJ52.S	1	0	DAV	oaklike	51.022117	0.197617	vineyard	wine	Almeida2015	NA	51.025	0.2	21.4
DBAI58.S	1	0	MB	oaklike	43.64701	3.20304	wild	EuropeanOak	Almeida2015	NA	43.65	3.2	28
DBQ26	1	0	PYR	oaklike	40.37596	23.6925	wild	EuropeanOak	Almeida2015	NA	40.375	23.6916666666667	30.9
DBAI44.S	1	0	PYR	oaklike	40.37596	23.6925	wild	EuropeanOak	Almeida2015	NA	40.375	23.6916666666667	30.9
EXF6761	1	0	Slovenia	oaklike	46.566054	15.94856	unknown	wine	Almeida2015	Cerkvenjak, Slovenia	46.5666666666667	15.95	25.4
ZP578	1	0	AldeiaPT	oaklike	40.295292	-7.865038	unknown	wine	Almeida2015	Aldeia das Dez, Portugal	40.2916666666667	-7.86666666666667	29.8
ZP577	1	0	AldeiaPT	oaklike	40.295292	-7.865038	unknown	wine	Almeida2015	Aldeia das Dez, Portugal	40.2916666666667	-7.86666666666667	29.8
ZP579	1	0	AldeiaPT	oaklike	40.295292	-7.865038	unknown	wine	Almeida2015	Aldeia das Dez, Portugal	40.2916666666667	-7.86666666666667	29.8
EXF7145	1	0	Serbia	oaklike	45.16939	19.662561	wild	mosaic	Almeida2015	Fruska Gora National Park, Novi Sad, Serbia	45.1666666666667	19.6666666666667	26.3
oakRom3-2a	1	0	nrBucarest	oaklike	44.441258	26.105281	unknown	EuropeanOak	Almeida2015	Bucarest, Romania	44.4416666666667	26.1083333333333	28.6
HUN9s1	1	0	DebrecenHungary	oaklike	47.539259	21.652972	wild	EuropeanOak	Almeida2015	Debrecen, Hungary	47.5416666666667	21.65	26.5
EXF7200	1	0	JasenovoMontenegro	oaklike	42.89579	18.963583	unknown	EuropeanOak	Almeida2015	Jasenovo polje, Montenegro	42.8916666666667	18.9666666666667	24.1
EXF7197	1	0	JasenovoMontenegro	oaklike	42.89579	18.963583	unknown	EuropeanOak	Almeida2015	Jasenovo polje, Montenegro	42.8916666666667	18.9666666666667	24.1
DBVPG10100	1	0	SubasioItaly	oaklike	43.067205	12.652455	naturereserve	EuropeanOak	Almeida2015	Parco del Monte Subasio, Italy	43.0666666666667	12.65	23.8
ZP541	1	0	AdagoiPT	beech	41.615314	-7.648193	unknown	EuropeanOak	Almeida2015	Adagoi, Portugal	41.6166666666667	-7.65	27.2
ZP851	1	0	AlconoralesSP	oaklike	36.348853	-5.603762	naturereserve	EuropeanOak	Almeida2015	Alconorales Natural Park, Andaluzia, Spain	36.35	-5.6	28.2
ZP860	1	0	AlconoralesSP	oaklike	36.348853	-5.603762	naturereserve	EuropeanOak	Almeida2015	Alconorales Natural Park, Andaluzia, Spain	36.35	-5.6	28.2
ZP850	1	0	AlconoralesSP	oaklike	36.348853	-5.603762	naturereserve	EuropeanOak	Almeida2015	Alconorales Natural Park, Andaluzia, Spain	36.35	-5.6	28.2
ZP570	1	0	PBoquiloboPT	Fraxinus	39.391909	8.532563	naturereserve	EuropeanOak	Almeida2015	Paul Boquilobo, Portugal	39.3916666666667	8.53333333333333	27.9
ZP848	1	0	AlterChPT	oaklike	39.20187	-7.66008	unknown	EuropeanOak	Almeida2015	Alter do Chao, Portugal	39.2	-7.65833333333333	31.3
ZP611	1	0	Vancouver	oaklike	49.245773	-123.073264	unknown	mosaic	Almeida2015	Vancouver, Canada	49.2416666666667	-123.075	22.6
ZP560	1	0	CasteloPT	oaklike	39.473798	-7.488764	unknown	EuropeanOak	Almeida2015	Castelo de Vide, Portugal	39.475	-7.49166666666667	31.3
ZP561	1	0	CasteloPT	oaklike	39.473798	-7.488764	unknown	EuropeanOak	Almeida2015	Castelo de Vide, Portugal	39.475	-7.49166666666667	31.3
ZP562	1	0	CasteloPT	oaklike	39.473798	-7.488764	unknown	EuropeanOak	Almeida2015	Castelo de Vide, Portugal	39.475	-7.49166666666667	31.3
ZP565	1	0	CasteloPT	oaklike	39.473798	-7.488764	unknown	EuropeanOak	Almeida2015	Castelo de Vide, Portugal	39.475	-7.49166666666667	31.3
ZP568	1	0	CasteloPT	oaklike	39.473798	-7.488764	unknown	EuropeanOak	Almeida2015	Castelo de Vide, Portugal	39.475	-7.49166666666667	31.3
ZP633	1	0	CasteloPT	oaklike	39.473798	-7.488764	unknown	EuropeanOak	Almeida2015	Castelo de Vide, Portugal	39.475	-7.49166666666667	31.3
ZP636	1	0	CasteloPT	oaklike	39.473798	-7.488764	unknown	EuropeanOak	Almeida2015	Castelo de Vide, Portugal	39.475	-7.49166666666667	31.3
ZP563	1	0	CasteloPT	oaklike	39.473798	-7.488764	unknown	EuropeanOak	Almeida2015	Castelo de Vide, Portugal	39.475	-7.49166666666667	31.3
ZP564	1	0	CasteloPT	oaklike	39.473798	-7.488764	unknown	EuropeanOak	Almeida2015	Castelo de Vide, Portugal	39.475	-7.49166666666667	31.3
ZP566	1	0	CasteloPT	oaklike	39.473798	-7.488764	unknown	EuropeanOak	Almeida2015	Castelo de Vide, Portugal	39.475	-7.49166666666667	31.3
ZP590	1	0	CasteloPT	oaklike	39.473798	-7.488764	unknown	EuropeanOak	Almeida2015	Castelo de Vide, Portugal	39.475	-7.49166666666667	31.3
SDO2s1	1	0	NorthCarolina	oaklike	35.626398	-78.721224	wild	NCoak	Almeida2015	North Carolina	35.625	-78.725	31.6
SDO3s1	1	0	NorthCarolina	oaklike	35.626398	-78.721224	wild	NCoak	Almeida2015	North Carolina	35.625	-78.725	31.6
SDO6s1	1	0	NorthCarolina	oaklike	35.626398	-78.721224	wild	NCoak	Almeida2015	North Carolina	35.625	-78.725	31.6
SDO8s1	1	0	NorthCarolina	oaklike	35.626398	-78.721224	wild	NCoak	Almeida2015	North Carolina	35.625	-78.725	31.6
SM69s1	1	0	NorthCarolina	oaklike	35.626398	-78.721224	wild	NCoak	Almeida2015	North Carolina	35.625	-78.725	31.6
EXF6780	1	0	VelikeSlovenia	oaklike	45.835376	14.639759	unknown	mosaic	Almeida2015	Velike Lasce, Slovenia	45.8333333333333	14.6416666666667	24.9
oakBor21-1	1	0	BordeauxFrance	oaklike	44.855454	-0.57773	unknown	mosaic	Almeida2015	Bordeaux, France	44.8583333333333	-0.575	26.1
oakGri7.1	1	0	GrignonFrance	oaklike	48.852082	2.347232	unknown	mosaic	Almeida2015	Paris, France	48.85	2.35	24.8
T7Fay	1	0	BablerUSA	oaklike	38.623523	-90.691479	naturereserve	NAmerica1	Almeida2015	Babler State Park, Missouri, USA	38.625	-90.6916666666667	31.5
YPS128	1	0	Pennsylvania	oaklike	39.937311	-75.430055	naturereserve	PAoak	Almeida2015	John Tyler Arboretum	39.9333333333333	-75.4333333333333	29.8
ZP649	1	0	ChibaJP	oaklike	35.246312	140.176551	unknown	ChibaOak	Almeida2015	Chiba Prefecture, Japan	35.25	140.175	28.5
ZP650	1	0	ChibaJP	oaklike	35.246312	140.176551	unknown	ChibaOak	Almeida2015	Chiba Prefecture, Japan	35.25	140.175	28.5
ZP651	1	0	ChibaJP	oaklike	35.246312	140.176551	unknown	ChibaOak	Almeida2015	Chiba Prefecture, Japan	35.25	140.175	28.5
ZP652	1	0	ChibaJP	oaklike	35.246312	140.176551	unknown	ChibaOak	Almeida2015	Chiba Prefecture, Japan	35.25	140.175	28.5
ZP653	1	0	ChibaJP	oaklike	35.246312	140.176551	unknown	ChibaOak	Almeida2015	Chiba Prefecture, Japan	35.25	140.175	28.5
ZP654	1	0	ChibaJP	oaklike	35.246312	140.176551	unknown	ChibaOak	Almeida2015	Chiba Prefecture, Japan	35.25	140.175	28.5
ZP655	1	0	ChibaJP	oaklike	35.246312	140.176551	unknown	ChibaOak	Almeida2015	Chiba Prefecture, Japan	35.25	140.175	28.5
ZP656	1	0	ChibaJP	oaklike	35.246312	140.176551	unknown	ChibaOak	Almeida2015	Chiba Prefecture, Japan	35.25	140.175	28.5
ZP657	1	0	ChibaJP	oaklike	35.246312	140.176551	unknown	ChibaOak	Almeida2015	Chiba Prefecture, Japan	35.25	140.175	28.5
ZP658	1	0	ChibaJP	oaklike	35.246312	140.176551	unknown	ChibaOak	Almeida2015	Chiba Prefecture, Japan	35.25	140.175	28.5
ZP674	1	0	ChibaJP	oaklike	35.246312	140.176551	unknown	ChibaOak	Almeida2015	Chiba Prefecture, Japan	35.25	140.175	28.5
ZP675	1	0	ChibaJP	oaklike	35.246312	140.176551	unknown	ChibaOak	Almeida2015	Chiba Prefecture, Japan	35.25	140.175	28.5
ZP676	1	0	ChibaJP	oaklike	35.246312	140.176551	unknown	ChibaOak	Almeida2015	Chiba Prefecture, Japan	35.25	140.175	28.5
ZP677	1	0	ChibaJP	oaklike	35.246312	140.176551	unknown	ChibaOak	Almeida2015	Chiba Prefecture, Japan	35.25	140.175	28.5
ZP678	1	0	ChibaJP	oaklike	35.246312	140.176551	unknown	ChibaOak	Almeida2015	Chiba Prefecture, Japan	35.25	140.175	28.5
ZP680	1	0	ChibaJP	oaklike	35.246312	140.176551	unknown	ChibaOak	Almeida2015	Chiba Prefecture, Japan	35.25	140.175	28.5
ZP778	1	0	HiruzenJP	oaklike	35.322722	133.664659	naturereserve	HiruzenOak	Almeida2015	Hiruzen, Japan	35.325	133.666666666667	26.3
ZP779	1	0	HiruzenJP	oaklike	35.322722	133.664659	naturereserve	HiruzenOak	Almeida2015	Hiruzen, Japan	35.325	133.666666666667	26.3
ZP781	1	0	HiruzenJP	oaklike	35.322722	133.664659	naturereserve	HiruzenOak	Almeida2015	Hiruzen, Japan	35.325	133.666666666667	26.3
ZP783	1	0	HiruzenJP	oaklike	35.322722	133.664659	naturereserve	HiruzenOak	Almeida2015	Hiruzen, Japan	35.325	133.666666666667	26.3
ZP784	1	0	HiruzenJP	oaklike	35.322722	133.664659	naturereserve	HiruzenOak	Almeida2015	Hiruzen, Japan	35.325	133.666666666667	26.3
ZP785	1	0	HiruzenJP	oaklike	35.322722	133.664659	naturereserve	HiruzenOak	Almeida2015	Hiruzen, Japan	35.325	133.666666666667	26.3
ZP786	1	0	HiruzenJP	oaklike	35.322722	133.664659	naturereserve	HiruzenOak	Almeida2015	Hiruzen, Japan	35.325	133.666666666667	26.3
ZP793	1	0	HiruzenJP	oaklike	35.322722	133.664659	naturereserve	HiruzenOak	Almeida2015	Hiruzen, Japan	35.325	133.666666666667	26.3
ZP794	1	0	HiruzenJP	oaklike	35.322722	133.664659	naturereserve	HiruzenOak	Almeida2015	Hiruzen, Japan	35.325	133.666666666667	26.3
ZP796	1	0	HiruzenJP	oaklike	35.322722	133.664659	naturereserve	HiruzenOak	Almeida2015	Hiruzen, Japan	35.325	133.666666666667	26.3
ZP817	1	0	HiruzenJP	oaklike	35.322722	133.664659	naturereserve	HiruzenOak	Almeida2015	Hiruzen, Japan	35.325	133.666666666667	26.3
ZP823	1	0	HiruzenJP	oaklike	35.322722	133.664659	naturereserve	HiruzenOak	Almeida2015	Hiruzen, Japan	35.325	133.666666666667	26.3
DBVPG1788	1	0	TurkuFinland	soil	60.460762	22.269688	unknown	wine	Almeida2015	Turku, Finland	60.4583333333333	22.2666666666667	21.7
DBVPG1373	1	0	Wageningen	soil	51.986696	5.663492	agriculturalcollege	wine	Almeida2015	Agricultural University of Wageningen, Netherlands	51.9833333333333	5.66666666666667	21.4
UWOPS03-461.1	1	0	Malaysia	flower	4.302373	100.606857	unknown	MAL	Cromie2013	Telok Senangin, Malaysia	4.3	100.608333333333	32.1
UWOPS05-217.3	1	0	Malaysia	flower	4.302373	100.606857	unknown	MAL	Cromie2013	Telok Senangin, Malaysia	4.3	100.608333333333	32.1
UWOPS05-227.2	1	0	Malaysia	flower	4.302373	100.606857	unknown	MAL	Cromie2013	Telok Senangin, Malaysia	4.3	100.608333333333	32.1
UWOPS83_787.3	1	0	Bahamas	fruit	21.04798	-73.346012	naturereserve	mosaic	Cromie2013	Great Inagua Island, Bahamas	21.05	-73.35	32.2
UWOPS87_2421m	1	0	Hawaii	fruit	20.839376	-156.389162	unknown	mosaic	Cromie2013	Pulehu Road, Maui, Hawaii	20.8416666666667	-156.391666666667	28.8
DBS11	1	0	anGreece	fruit	40.2504	23.69257	wild	mosaic	Almeida2015	NA	40.25	23.6916666666667	31.5
DBS12	1	0	anGreece	fruit	40.2504	23.69257	wild	mosaic	Almeida2015	NA	40.25	23.6916666666667	31.5
DBQ22	1	0	anGreece	fruit	40.2504	23.69257	wild	wine	Almeida2015	NA	40.25	23.6916666666667	31.5
DBAE79.S	1	0	fgxGreece	fruit	38.12495	23.85544	unknown	EuropeanOak	Almeida2015	NA	38.125	23.8583333333333	30.8
DBV25.S	1	0	Sonim	figbark	41.710836	-7.228847	unknown	mosaic	Almeida2015	NA	41.7083333333333	-7.225	28.5
DBAC62.S	1	0	velGreece	fruit	38.13398	23.78009	unknown	wine	Almeida2015	NA	38.1333333333333	23.7833333333333	31.3
YPS1009	1	0	NewJersey	oaklike	40.388214	-74.405646	unknown	NAmerica2	Cromie2013	New Jersey	40.3916666666667	-74.4083333333333	29.7
YPS1000	1	0	NewJersey	oaklike	40.388214	-74.405646	unknown	mosaic	Almeida2015	New Jersey	40.3916666666667	-74.4083333333333	29.7
KEH03066	1	0	TysonMO	oaklike	38.524995	-90.562456	wild	mosaic	Cromie2013	Tyson Research Center, Missouri	38.525	-90.5583333333333	31.5
DY8	1	0	DoorWI	oaklike	44.939151	-87.306544	unknown	NAmerica1	Cromie2013	Door County, Wisconsin	44.9416666666667	-87.3083333333333	26.1
IY-36	1	0	WalkerLouisiana	insect	30.489483	-90.864817	unknown	NAmerica1	Cromie2013	Walker, Louisiana	30.4916666666667	-90.8666666666667	33.1
IY-41	1	0	WalkerLouisiana	insect	30.489483	-90.864817	unknown	NAmerica1	Cromie2013	Walker, Louisiana	30.4916666666667	-90.8666666666667	33.1
BW-1	1	0	BlackWaterMO	oaklike	38.979604	-92.990974	unknown	NAmerica1	Cromie2013	Black Water, Missouri	38.9833333333333	-92.9916666666667	31.9
KEH00012	1	0	ChaumMO	oaklike	37.767545	-90.160674	vineyard	NAmerica1	Cromie2013	Chaumette Vineyards, Missouri	37.7666666666667	-90.1583333333333	31.6
KEH00400	1	0	ChaumMO	oaklike	37.767545	-90.160674	vineyard	NAmerica1	Cromie2013	Chaumette Vineyards, Missouri	37.7666666666667	-90.1583333333333	31.6
KEH00463	1	0	MountPlMO	oaklike	38.570703	-90.885598	vineyard	NAmerica1	Cromie2013	Mount Pleasant Winery, St Charles County, Missouri	38.5666666666667	-90.8833333333333	32.1
KEH00497	1	0	MountPlMO	oaklike	38.570703	-90.885598	vineyard	NAmerica1	Cromie2013	Mount Pleasant Winery, St Charles County, Missouri	38.5666666666667	-90.8833333333333	32.1
KEH00673	1	0	MountPlMO	oaklike	38.570703	-90.885598	vineyard	NAmerica1	Cromie2013	Mount Pleasant Winery, St Charles County, Missouri	38.5666666666667	-90.8833333333333	32.1
KEH00729	1	0	MountPlMO	oaklike	38.570703	-90.885598	vineyard	NAmerica1	Cromie2013	Mount Pleasant Winery, St Charles County, Missouri	38.5666666666667	-90.8833333333333	32.1
KEH01027	1	0	WashingtMO	oaklike	37.975854	-90.867941	wild	NAmerica1	Cromie2013	Washington County, MO	37.975	-90.8666666666667	31.7
KEH01172	1	0	WashingtMO	oaklike	37.975854	-90.867941	wild	NAmerica1	Cromie2013	Washington County, MO	37.975	-90.8666666666667	31.7
KEH01205	1	0	WashingtMO	oaklike	37.975854	-90.867941	wild	NAmerica1	Cromie2013	Washington County, MO	37.975	-90.8666666666667	31.7
KEH01267	1	0	WashingtMO	oaklike	37.975854	-90.867941	wild	NAmerica1	Cromie2013	Washington County, MO	37.975	-90.8666666666667	31.7
KEH01422	1	0	WashingtMO	oaklike	37.975854	-90.867941	wild	NAmerica1	Cromie2013	Washington County, MO	37.975	-90.8666666666667	31.7
KEH02439	1	0	BentonOR	oaklike	44.493053	-123.396281	wild	NAmerica1	Cromie2013	Benton County, OR	44.4916666666667	-123.4	26.6
KEH02441	1	0	BentonOR	oaklike	44.493053	-123.396281	wild	NAmerica1	Cromie2013	Benton County, OR	44.4916666666667	-123.4	26.6
KEH02503	1	0	BentonOR	oaklike	44.493053	-123.396281	wild	NAmerica1	Cromie2013	Benton County, OR	44.4916666666667	-123.4	26.6
KEH02509	1	0	BentonOR	oaklike	44.493053	-123.396281	wild	NAmerica1	Cromie2013	Benton County, OR	44.4916666666667	-123.4	26.6
KEH02518	1	0	BentonOR	oaklike	44.493053	-123.396281	wild	NAmerica1	Cromie2013	Benton County, OR	44.4916666666667	-123.4	26.6
KEH02707	1	0	ChaumMO	fruit	37.767545	-90.160674	vineyard	NAmerica1	Cromie2013	Chaumette Vineyards, Missouri	37.7666666666667	-90.1583333333333	31.6
KEH02773	1	0	ChaumMO	fruit	37.767545	-90.160674	vineyard	NAmerica1	Cromie2013	Chaumette Vineyards, Missouri	37.7666666666667	-90.1583333333333	31.6
KEH02926	1	0	ChaumMO	fruit	37.767545	-90.160674	vineyard	NAmerica1	Cromie2013	Chaumette Vineyards, Missouri	37.7666666666667	-90.1583333333333	31.6
KEH03027	1	0	TysonMO	oaklike	38.524995	-90.562456	wild	NAmerica1	Cromie2013	Tyson Research Center, Missouri	38.525	-90.5583333333333	31.5
KEH01135	1	0	TysonMO	oaklike	38.524995	-90.562456	wild	mosaic	Cromie2013	Tyson Research Center, Missouri	38.525	-90.5583333333333	31.5
IN-1	1	0	Indianapolis	oaklike	39.781895	-86.156439	unknown	mosaic	Cromie2013	Indianapolis, Indiana	39.7833333333333	-86.1583333333333	29.8
BF3	1	0	BorderCA	soil	32.544928	-117.122015	naturereserve	mosaic	Cromie2013	Border Field State Park, San Diego County, California	32.5416666666667	-117.125	25.3
YPS163	1	0	LimaPA	oaklike	39.920672	-75.441242	unknown	NAmerica2	Cromie2013	Lima, PA	39.9166666666667	-75.4416666666667	29.5
LAS-PR	1	0	SeattleWA	flower	47.605127	-122.325949	unknown	NAmerica2	Cromie2013	Seattle, WA	47.6083333333333	-122.325	23.4
CP-1	1	0	ChickiesPA	oaklike	40.048466	-76.518373	naturereserve	NAmerica2	Cromie2013	Chickies Point Park, York, Pennsylvania	40.05	-76.5166666666667	29.4
KEH00411	1	0	ChaumMO	oaklike	37.767545	-90.160674	vineyard	NAmerica1	Cromie2013	Chaumette Vineyards, Missouri	37.7666666666667	-90.1583333333333	31.6
KEH01146	1	0	TysonMO	oaklike	38.524995	-90.562456	wild	NAmerica	Cromie2013	Tyson Research Center, Missouri	38.525	-90.5583333333333	31.5
KEH02595	1	0	ChaumMO	fruit	37.767545	-90.160674	vineyard	NAmerica1	Cromie2013	Chaumette Vineyards, Missouri	37.7666666666667	-90.1583333333333	31.6
NC-02	1	0	NorthCarolina	oaklike	35.626398	-78.721224	unknown	NAmerica2	Cromie2013	North Carolina	35.625	-78.725	31.6
TN-1	1	0	NorrisTennessee	oaklike	36.215364	-84.061158	unknown	NAmerica2	Cromie2013	Norris, Tennessee	36.2166666666667	-84.0583333333333	30.3
NRRLYB210	1	0	CostaRica	fruit	10.025305	-83.872409	unknown	mosaic	Cromie2013	Costa Rica	10.025	-83.875	21.8
TY12	1	0	TanzaniaAfrica	drink	-6.569319	35.233059	unknown	mosaic	Cromie2013	Tanzania, Africa	-6.56666666666667	35.2333333333333	31.4
TY19	1	0	TanzaniaAfrica	drink	-6.569319	35.233059	unknown	mosaic	Cromie2013	Tanzania, Africa	-6.56666666666667	35.2333333333333	31.4
EC-59	1	0	MtCarmelIsrael	soil	32.729766	35.046688	unknown	mosaic	Cromie2013	Mount Carmel, Israel	32.7333333333333	35.05	29.9
EC-36	1	0	MtCarmelIsrael	soil	32.729766	35.046688	unknown	mosaic	Cromie2013	Mount Carmel, Israel	32.7333333333333	35.05	29.9
EC-58	1	0	MtCarmelIsrael	soil	32.729766	35.046688	unknown	mosaic	Cromie2013	Mount Carmel, Israel	32.7333333333333	35.05	29.9
EC-57	1	0	MtCarmelIsrael	soil	32.729766	35.046688	unknown	mosaic	Cromie2013	Mount Carmel, Israel	32.7333333333333	35.05	29.9
BF4	1	0	BorderCA	soil	32.544928	-117.122015	naturereserve	mosaic	Cromie2013	Border Field State Park, San Diego County, California	32.5416666666667	-117.125	25.3
NRRLY-12717	1	0	Nepal	food	28.213581	84.208157	unknown	mosaic	Cromie2013	Nepal	28.2166666666667	84.2083333333333	30.7
Y12	1	0	IvoryCoast	drink	7.654409	-5.344298	unknown	Asia	Cromie2013	Ivory Coast	7.65833333333333	-5.34166666666667	34.8
Y9g	1	0	JavaIndonesia	food	-7.328187	110.693212	unknown	Asia	Cromie2013	Java, Indonesia	-7.325	110.691666666667	32.7
Y9r	1	0	JavaIndonesia	food	-7.328187	110.693212	unknown	Asia	Cromie2013	Java, Indonesia	-7.325	110.691666666667	32.7
Y-12632	1	0	Rotterdam	humanassociated	51.905314	4.481308	brewery	mosaic	Cromie2013	Rotterdam, Netherlands	51.9083333333333	4.48333333333333	21
Y-2190	1	0	YosemiteCA	insect	37.865135	-119.538195	naturereserve	mosaic	Cromie2013	Yosemite, CA	37.8666666666667	-119.541666666667	20.2
CBS7764	1	0	GothenburgSweden	fishgut	57.723962	11.9699	unknown	human4	Cromie2013	Gothenburg, Sweden	57.725	11.9666666666667	20.5
YB-432	1	0	Cuba	fruit	21.76575	-78.519582	unknown	human4	Cromie2013	Cuba	21.7666666666667	-78.5166666666667	33.6
EC-5	1	0	MtCarmelIsrael	leaf	32.729766	35.046688	unknown	human4	Cromie2013	Mount Carmel, Israel	32.7333333333333	35.05	29.9
EC-3	1	0	MtCarmelIsrael	leaf	32.729766	35.046688	unknown	human4	Cromie2013	Mount Carmel, Israel	32.7333333333333	35.05	29.9
EC-23	1	0	MtCarmelIsrael	soil	32.729766	35.046688	unknown	human4	Cromie2013	Mount Carmel, Israel	32.7333333333333	35.05	29.9
CBS7960	1	0	SaoPauloBrazil	factory	-23.571588	-46.671717	unknown	mosaic	Cromie2013	Sao Paulo, Brazil	-23.575	-46.675	26.2
Y-11878	1	0	Jamaica	drink	18.206859	-77.326814	unknown	mosaic	Cromie2013	Jamaica	18.2083333333333	-77.325	26.6
IL-01	1	0	CahokiaIL	oaklike	38.567998	-90.179325	unknown	mosaic	Cromie2013	Cahokia, IL	38.5666666666667	-90.1833333333333	32.3
G89	1	0	Ghana	fermentation	7.087089	-0.273113	unknown	mosaic	Cromie2013	approx 150km North of Accra, Ghana	7.08333333333333	-0.275	34.9
LAS-PA	1	0	SeattleWA	fruit	47.605127	-122.325949	unknown	mosaic	Cromie2013	Seattle, WA	47.6083333333333	-122.325	23.4
KEH00088	1	0	ChaumMO	oaklike	37.767545	-90.160674	vineyard	mosaic	Cromie2013	Chaumette Vineyards, Missouri	37.7666666666667	-90.1583333333333	31.6
G86	1	0	Ghana	fermentation	7.087089	-0.273113	unknown	mosaic	Cromie2013	approx 150km North of Accra, Ghana	7.08333333333333	-0.275	34.9
AY529515	1	0	Ghana	fermentation	7.087089	-0.273113	unknown	mosaic	Cromie2013	approx 150km North of Accra, Ghana	7.08333333333333	-0.275	34.9
AY529516	1	0	Ghana	fermentation	7.087089	-0.273113	unknown	mosaic	Cromie2013	approx 150km North of Accra, Ghana	7.08333333333333	-0.275	34.9
G205	1	0	Ghana	fermentation	7.087089	-0.273113	unknown	mosaic	Cromie2013	approx 150km North of Accra, Ghana	7.08333333333333	-0.275	34.9
AY529517	1	0	Ghana	fermentation	7.087089	-0.273113	unknown	mosaic	Cromie2013	approx 150km North of Accra, Ghana	7.08333333333333	-0.275	34.9
AY529518	1	0	Ghana	fermentation	7.087089	-0.273113	unknown	mosaic	Cromie2013	approx 150km North of Accra, Ghana	7.08333333333333	-0.275	34.9
PW5	1	0	AbaNigeria	fermentation	5.117313	7.370551	unknown	MAL	Cromie2013	Aba, Abia State, Nigeria	5.11666666666667	7.36666666666667	32.3
EC-13	1	0	MtCarmelIsrael	leaf	32.729766	35.046688	unknown	Israel	Cromie2013	Mount Carmel, Israel	32.7333333333333	35.05	29.9
EC-34	1	0	MtCarmelIsrael	soil	32.729766	35.046688	unknown	Israel	Cromie2013	Mount Carmel, Israel	32.7333333333333	35.05	29.9
EC-60	1	0	MtCarmelIsrael	soil	32.729766	35.046688	unknown	Israel	Cromie2013	Mount Carmel, Israel	32.7333333333333	35.05	29.9
EC-33	1	0	MtCarmelIsrael	soil	32.729766	35.046688	unknown	Israel	Cromie2013	Mount Carmel, Israel	32.7333333333333	35.05	29.9
EC-35	1	0	MtCarmelIsrael	soil	32.729766	35.046688	unknown	Israel	Cromie2013	Mount Carmel, Israel	32.7333333333333	35.05	29.9
EC-14	1	0	MtCarmelIsrael	leaf	32.729766	35.046688	unknown	Israel	Cromie2013	Mount Carmel, Israel	32.7333333333333	35.05	29.9
EC-14p	1	0	MtCarmelIsrael	leaf	32.729766	35.046688	unknown	Israel	Cromie2013	Mount Carmel, Israel	32.7333333333333	35.05	29.9
YB-1952	1	0	FrenchGuyana	unknown	3.933238	-53.076588	unknown	mosaic	Cromie2013	French Guyana	3.93333333333333	-53.075	31.5
YB-427	1	0	FrenchGuyana	drink	10.449115	-61.24542	unknown	mosaic	Cromie2013	Trinidad Tobago	10.45	-61.2416666666667	30.7
Y-6277	1	0	Florida	drink	28.479075	-81.597299	unknown	mosaic	Cromie2013	Florida	28.475	-81.6	33.1
EC-63	1	0	MtCarmelIsrael	soil	32.729766	35.046688	unknown	Israel	Cromie2013	Mount Carmel, Israel	32.7333333333333	35.05	29.9
BF9	1	0	BorderCA	soil	32.544928	-117.122015	naturereserve	mosaic	Cromie2013	Border Field State Park, San Diego County, California	32.5416666666667	-117.125	25.3
Y-2222	1	0	Netherlands	buttermilk	52.165845	5.62544	unknown	mosaic	Cromie2013	Netherlands	52.1666666666667	5.625	21.2
BF2	1	0	BorderCA	soil	32.544928	-117.122015	naturereserve	mosaic	Cromie2013	Border Field State Park, San Diego County, California	32.5416666666667	-117.125	25.3
DCM21	1	0	DoorWI	fruit	44.939151	-87.306544	unknown	mosaic	Cromie2013	Door County, Wisconsin	44.9416666666667	-87.3083333333333	26.1
BF5	1	0	BorderCA	soil	32.544928	-117.122015	naturereserve	mosaic	Cromie2013	Border Field State Park, San Diego County, California	32.5416666666667	-117.125	25.3
DCM6	1	0	DoorWI	fruit	44.939151	-87.306544	unknown	mosaic	Cromie2013	Door County, Wisconsin	44.9416666666667	-87.3083333333333	26.1
BF6	1	0	BorderCA	soil	32.544928	-117.122015	naturereserve	mosaic	Cromie2013	Border Field State Park, San Diego County, California	32.5416666666667	-117.125	25.3
BF7	1	0	BorderCA	soil	32.544928	-117.122015	naturereserve	mosaic	Cromie2013	Border Field State Park, San Diego County, California	32.5416666666667	-117.125	25.3
BF8	1	0	BorderCA	soil	32.544928	-117.122015	naturereserve	mosaic	Cromie2013	Border Field State Park, San Diego County, California	32.5416666666667	-117.125	25.3
TY08	1	0	TanzaniaAfrica	drink	-6.569319	35.233059	unknown	mosaic	Cromie2013	Tanzania, Africa	-6.56666666666667	35.2333333333333	31.4
Soil13-1	1	0	MattuaNZ	soil	-36.742366	174.506514	vineyard	mosaic	Cromie2013	Matua Valley Wines, New Zealand	-36.7416666666667	174.508333333333	23.9
I14	1	0	PetinaItaly	soil	40.532698	15.374938	vineyard	mosaic	Cromie2013	Petina, Italy	40.5333333333333	15.375	26.9
Soil13-2	1	0	MattuaNZ	soil	-36.742366	174.506514	vineyard	mosaic	Cromie2013	Matua Valley Wines, New Zealand	-36.7416666666667	174.508333333333	23.9
Soil14	1	0	MattuaNZ	soil	-36.742366	174.506514	vineyard	mosaic	Cromie2013	Matua Valley Wines, New Zealand	-36.7416666666667	174.508333333333	23.9
Soil4	1	0	MattuaNZ	soil	-36.742366	174.506514	vineyard	mosaic	Cromie2013	Matua Valley Wines, New Zealand	-36.7416666666667	174.508333333333	23.9
KEH02575	1	0	ChaumMO	fermentation	37.767545	-90.160674	vineyard	mosaic	Cromie2013	Chaumette Vineyards, Missouri	37.7666666666667	-90.1583333333333	31.6
KEH02809	1	0	ChaumMO	fruit	37.767545	-90.160674	vineyard	mosaic	Cromie2013	Chaumette Vineyards, Missouri	37.7666666666667	-90.1583333333333	31.6
KEH00415	1	0	ChaumMO	fruit	37.767545	-90.160674	vineyard	mosaic	Cromie2013	Chaumette Vineyards, Missouri	37.7666666666667	-90.1583333333333	31.6
KEH02884	1	0	ChaumMO	fruit	37.767545	-90.160674	vineyard	mosaic	Cromie2013	Chaumette Vineyards, Missouri	37.7666666666667	-90.1583333333333	31.6
KEH00290	1	0	ChaumMO	fruit	37.767545	-90.160674	vineyard	wine	Cromie2013	Chaumette Vineyards, Missouri	37.7666666666667	-90.1583333333333	31.6
TOT	1	0	TemeculaCA	soil	33.798546	-116.070724	unknown	wine	Cromie2013	Temecula County, California	33.8	-116.066666666667	36.4
KEH00221	1	0	ChaumMO	oaklike	37.767545	-90.160674	vineyard	wine	Cromie2013	Chaumette Vineyards, Missouri	37.7666666666667	-90.1583333333333	31.6
Soil15	1	0	MattuaNZ	soil	-36.742366	174.506514	vineyard	wine	Cromie2013	Matua Valley Wines, New Zealand	-36.7416666666667	174.508333333333	23.9
KEH01639	1	0	WhistlOR	oaklike	44.963607	-123.164822	vineyard	wine	Cromie2013	Whistling Dog Cellars, 1915 NW Oak Grove Road Salem, OR 97304	44.9666666666667	-123.166666666667	27.7
KEH01958	1	0	TyeeOR	oaklike	44.458748	-123.323324	vineyard	wine	Cromie2013	Tyee Wine Cellars, OR	44.4583333333333	-123.325	27.2
KEH01876	1	0	TyeeOR	oaklike	44.458748	-123.323324	vineyard	wine	Cromie2013	Tyee Wine Cellars, OR	44.4583333333333	-123.325	27.2
KEH02583	1	0	ChaumMO	fruit	37.767545	-90.160674	vineyard	wine	Cromie2013	Chaumette Vineyards, Missouri	37.7666666666667	-90.1583333333333	31.6
Soil1	1	0	MattuaNZ	soil	-36.742366	174.506514	vineyard	wine	Cromie2013	Matua Valley Wines, New Zealand	-36.7416666666667	174.508333333333	23.9
KEH02635	1	0	ChaumMO	oaklike	37.767545	-90.160674	vineyard	wine	Cromie2013	Chaumette Vineyards, Missouri	37.7666666666667	-90.1583333333333	31.6
KEH02580	1	0	ChaumMO	fruit	37.767545	-90.160674	vineyard	wine	Cromie2013	Chaumette Vineyards, Missouri	37.7666666666667	-90.1583333333333	31.6
KEH02724	1	0	ChaumMO	fruit	37.767545	-90.160674	vineyard	wine	Cromie2013	Chaumette Vineyards, Missouri	37.7666666666667	-90.1583333333333	31.6
KEH02588	1	0	ChaumMO	fruit	37.767545	-90.160674	vineyard	wine	Cromie2013	Chaumette Vineyards, Missouri	37.7666666666667	-90.1583333333333	31.6
KEH02714	1	0	ChaumMO	fruit	37.767545	-90.160674	vineyard	wine	Cromie2013	Chaumette Vineyards, Missouri	37.7666666666667	-90.1583333333333	31.6
KEH02887	1	0	ChaumMO	fruit	37.767545	-90.160674	vineyard	wine	Cromie2013	Chaumette Vineyards, Missouri	37.7666666666667	-90.1583333333333	31.6
KEH02978	1	0	ChaumMO	oaklike	37.767545	-90.160674	vineyard	wine	Cromie2013	Chaumette Vineyards, Missouri	37.7666666666667	-90.1583333333333	31.6
KEH02587	1	0	ChaumMO	fruit	37.767545	-90.160674	vineyard	wine	Cromie2013	Chaumette Vineyards, Missouri	37.7666666666667	-90.1583333333333	31.6
Bark2	1	0	MattuaNZ	oaklike	-36.742366	174.506514	vineyard	mosaic	Cromie2013	Matua Valley Wines, New Zealand	-36.7416666666667	174.508333333333	23.9
Soil17-2	1	0	MattuaNZ	soil	-36.742366	174.506514	vineyard	mosaic	Cromie2013	Matua Valley Wines, New Zealand	-36.7416666666667	174.508333333333	23.9
Soil17-1	1	0	MattuaNZ	soil	-36.742366	174.506514	vineyard	mosaic	Cromie2013	Matua Valley Wines, New Zealand	-36.7416666666667	174.508333333333	23.9
Bark1	1	0	MattuaNZ	oaklike	-36.742366	174.506514	vineyard	mosaic	Cromie2013	Matua Valley Wines, New Zealand	-36.7416666666667	174.508333333333	23.9
Soil16	1	0	MattuaNZ	soil	-36.742366	174.506514	vineyard	NZ	Cromie2013	Matua Valley Wines, New Zealand	-36.7416666666667	174.508333333333	23.9
Soil5	1	0	MattuaNZ	soil	-36.742366	174.506514	vineyard	NZ	Cromie2013	Matua Valley Wines, New Zealand	-36.7416666666667	174.508333333333	23.9
Soil3-1	1	0	MattuaNZ	soil	-36.742366	174.506514	vineyard	NZ	Cromie2013	Matua Valley Wines, New Zealand	-36.7416666666667	174.508333333333	23.9
Soil3-2	1	0	MattuaNZ	soil	-36.742366	174.506514	vineyard	NZ	Cromie2013	Matua Valley Wines, New Zealand	-36.7416666666667	174.508333333333	23.9
Soil7-1	1	0	MattuaNZ	soil	-36.742366	174.506514	vineyard	NZ	Cromie2013	Matua Valley Wines, New Zealand	-36.7416666666667	174.508333333333	23.9
Soil7-2	1	0	MattuaNZ	soil	-36.742366	174.506514	vineyard	NZ	Cromie2013	Matua Valley Wines, New Zealand	-36.7416666666667	174.508333333333	23.9
Soil9	1	0	MattuaNZ	soil	-36.742366	174.506514	vineyard	NZ	Cromie2013	Matua Valley Wines, New Zealand	-36.7416666666667	174.508333333333	23.9
Soil11-1	1	0	MattuaNZ	soil	-36.742366	174.506514	vineyard	NZ	Cromie2013	Matua Valley Wines, New Zealand	-36.7416666666667	174.508333333333	23.9
Soil11-2	1	0	MattuaNZ	soil	-36.742366	174.506514	vineyard	NZ	Cromie2013	Matua Valley Wines, New Zealand	-36.7416666666667	174.508333333333	23.9
Soil2	1	0	MattuaNZ	soil	-36.742366	174.506514	vineyard	NZ	Cromie2013	Matua Valley Wines, New Zealand	-36.7416666666667	174.508333333333	23.9
Buttercup1	1	0	MattuaNZ	flower	-36.742366	174.506514	vineyard	NZ	Cromie2013	Matua Valley Wines, New Zealand	-36.7416666666667	174.508333333333	23.9
Buttercup2	1	0	MattuaNZ	flower	-36.742366	174.506514	vineyard	NZ	Cromie2013	Matua Valley Wines, New Zealand	-36.7416666666667	174.508333333333	23.9
HN1	1	0	DiaoluoHainan	oaklike	18.661954	109.936468	wild	CHNI	Wang2012	Diaoluo Mountain, Hainan	18.6583333333333	109.933333333333	32.2
HN2	1	0	DiaoluoHainan	oaklike	18.661954	109.936468	wild	CHNI	Wang2012	Diaoluo Mountain, Hainan	18.6583333333333	109.933333333333	32.2
HN3	1	0	DiaoluoHainan	oaklike	18.661954	109.936468	wild	CHNI	Wang2012	Diaoluo Mountain, Hainan	18.6583333333333	109.933333333333	32.2
HN4	1	0	BawanglingHainan	oaklike	19.134948	109.2619448	wild	CHNI	Wang2012	Bawangling, Hainan	19.1333333333333	109.258333333333	31
HN5	1	0	BawanglingHainan	oaklike	19.134948	109.2619448	wild	CHNI	Wang2012	Bawangling, Hainan	19.1333333333333	109.258333333333	31
HN6	1	0	BawanglingHainan	oaklike	19.134948	109.2619448	wild	CHNI	Wang2012	Bawangling, Hainan	19.1333333333333	109.258333333333	31
HN7	1	0	BawanglingHainan	oaklike	19.134948	109.2619448	wild	CHNI	Wang2012	Bawangling, Hainan	19.1333333333333	109.258333333333	31
FJ5	1	0	WuyiFujian	oaklike	27.907309	117.893624	wild	CHNI	Wang2012	Wuyi Mountain, Nanping, Fujian, China	27.9083333333333	117.891666666667	26.6
FJ7	1	0	WuyiFujian	oaklike	27.907309	117.893624	wild	CHNI	Wang2012	Wuyi Mountain, Nanping, Fujian, China	27.9083333333333	117.891666666667	26.6
FJ8	1	0	WuyiFujian	oaklike	27.907309	117.893624	wild	CHNI	Wang2012	Wuyi Mountain, Nanping, Fujian, China	27.9083333333333	117.891666666667	26.6
FJ9	1	0	WuyiFujian	oaklike	27.907309	117.893624	wild	CHNI	Wang2012	Wuyi Mountain, Nanping, Fujian, China	27.9083333333333	117.891666666667	26.6
FJ10	1	0	WuyiFujian	oaklike	27.907309	117.893624	wild	CHNI	Wang2012	Wuyi Mountain, Nanping, Fujian, China	27.9083333333333	117.891666666667	26.6
SX1	1	0	QinlingShaanxi	oaklike	33.853073	108.784066	wild	CHNII	Wang2012	Qinling, Xi'an, Shaanxi, China	33.85	108.783333333333	17.3
SX2	1	0	QinlingShaanxi	oaklike	33.853073	108.784066	wild	CHNII	Wang2012	Qinling, Xi'an, Shaanxi, China	33.85	108.783333333333	17.3
SX3	1	0	QinlingShaanxi	oaklike	33.853073	108.784066	wild	CHNII	Wang2012	Qinling, Xi'an, Shaanxi, China	33.85	108.783333333333	17.3
SX4	1	0	QinlingShaanxi	oaklike	33.853073	108.784066	wild	CHNII	Wang2012	Qinling, Xi'an, Shaanxi, China	33.85	108.783333333333	17.3
SX5	1	0	QinlingShaanxi	oaklike	33.853073	108.784066	wild	CHNII	Wang2012	Qinling, Xi'an, Shaanxi, China	33.85	108.783333333333	17.3
SX6	1	0	QinlingShaanxi	oaklike	33.853073	108.784066	wild	CHNII	Wang2012	Qinling, Xi'an, Shaanxi, China	33.85	108.783333333333	17.3
SX7	1	0	QinlingShaanxi	oaklike	33.853073	108.784066	wild	CHNII	Wang2012	Qinling, Xi'an, Shaanxi, China	33.85	108.783333333333	17.3
SX8	1	0	QinlingShaanxi	oaklike	33.853073	108.784066	wild	CHNII	Wang2012	Qinling, Xi'an, Shaanxi, China	33.85	108.783333333333	17.3
HN8	1	0	WuzhiHainan	oaklike	18.900513	109.704465	wild	CHNIII	Wang2012	Wuzhi Mountain, Hainan	18.9	109.708333333333	24.7
HN9	1	0	WuzhiHainan	oaklike	18.900513	109.704465	wild	CHNIII	Wang2012	Wuzhi Mountain, Hainan	18.9	109.708333333333	24.7
HN10	1	0	WuzhiHainan	oaklike	18.900513	109.704465	wild	CHNIII	Wang2012	Wuzhi Mountain, Hainan	18.9	109.708333333333	24.7
HN11	1	0	JianfenglingHainan	oaklike	18.70727	108.829675	wild	CHNIII	Wang2012	Jianfengling, Hainan	18.7083333333333	108.833333333333	30.6
HN19	1	0	WuzhiHainan	oaklike	18.900513	109.704465	wild	CHNIII	Wang2012	Wuzhi Mountain, Hainan	18.9	109.708333333333	24.7
BJ3	1	0	ShunyiBeijing	fruit	40.182314	116.731358	unknown	CHNIV	Wang2012	Shunyi, Beijing	40.1833333333333	116.733333333333	31
BJ6	1	0	ChanpingBeijing	fruit	40.229499	116.222587	unknown	CHNIV	Wang2012	Changping, Beijing	40.2333333333333	116.225	31.3
BJ8	1	0	WulingBeijing	oaklike	40.61593	117.482817	wild	CHNIV	Wang2012	Wuling Mountain, Beijing	40.6166666666667	117.483333333333	23.9
BJ12	1	0	WulingBeijing	oaklike	40.61593	117.482817	wild	CHNIV	Wang2012	Wuling Mountain, Beijing	40.6166666666667	117.483333333333	23.9
BJ14	1	0	WulingBeijing	oaklike	40.61593	117.482817	wild	CHNIV	Wang2012	Wuling Mountain, Beijing	40.6166666666667	117.483333333333	23.9
BJ15	1	0	DonglingBeijing	oaklike	40.036233	115.461298	wild	CHNIV	Wang2012	Dongling Mountain, Beijing	40.0333333333333	115.458333333333	22.2
BJ16	1	0	DonglingBeijing	oaklike	40.036233	115.461298	wild	CHNIV	Wang2012	Dongling Mountain, Beijing	40.0333333333333	115.458333333333	22.2
BJ17	1	0	DonglingBeijing	oaklike	40.036233	115.461298	wild	CHNIV	Wang2012	Dongling Mountain, Beijing	40.0333333333333	115.458333333333	22.2
BJ18	1	0	DonglingBeijing	oaklike	40.036233	115.461298	wild	CHNIV	Wang2012	Dongling Mountain, Beijing	40.0333333333333	115.458333333333	22.2
BJ19	1	0	DonglingBeijing	oaklike	40.036233	115.461298	wild	CHNIV	Wang2012	Dongling Mountain, Beijing	40.0333333333333	115.458333333333	22.2
BJ20	1	0	DonglingBeijing	oaklike	40.036233	115.461298	wild	CHNIV	Wang2012	Dongling Mountain, Beijing	40.0333333333333	115.458333333333	22.2
BJ21	1	0	DonglingBeijing	oaklike	40.036233	115.461298	wild	CHNIV	Wang2012	Dongling Mountain, Beijing	40.0333333333333	115.458333333333	22.2
BJ22	1	0	DonglingBeijing	oaklike	40.036233	115.461298	wild	CHNIV	Wang2012	Dongling Mountain, Beijing	40.0333333333333	115.458333333333	22.2
BJ23	1	0	DonglingBeijing	oaklike	40.036233	115.461298	wild	CHNIV	Wang2012	Dongling Mountain, Beijing	40.0333333333333	115.458333333333	22.2
BJ24	1	0	DonglingBeijing	oaklike	40.036233	115.461298	wild	CHNIV	Wang2012	Dongling Mountain, Beijing	40.0333333333333	115.458333333333	22.2
BJ26	1	0	DonglingBeijing	fruit	40.036233	115.461298	unknown	CHNIV	Wang2012	Dongling Mountain, Beijing	40.0333333333333	115.458333333333	22.2
BJ27	1	0	DonglingBeijing	fruit	40.036233	115.461298	unknown	CHNIV	Wang2012	Dongling Mountain, Beijing	40.0333333333333	115.458333333333	22.2
HLJ1	1	0	JingboHeilongjiang	oaklike	43.864622	128.912759	unknown	CHNIV	Wang2012	Jingbo lake, Heilongjiang	43.8666666666667	128.916666666667	26.4
JL5	1	0	YanbianJilin	oaklike	42.915769	129.481083	unknown	CHNIV	Wang2012	Yanbian, Jilin	42.9166666666667	129.483333333333	26.7
FJ2	1	0	WuyiFujian	oaklike	27.907309	117.893624	wild	CHNV	Wang2012	Wuyi Mountain, Nanping, Fujian, China	27.9083333333333	117.891666666667	26.6
FJ3	1	0	WuyiFujian	oaklike	27.907309	117.893624	wild	CHNV	Wang2012	Wuyi Mountain, Nanping, Fujian, China	27.9083333333333	117.891666666667	26.6
FJ4	1	0	WuyiFujian	oaklike	27.907309	117.893624	wild	CHNV	Wang2012	Wuyi Mountain, Nanping, Fujian, China	27.9083333333333	117.891666666667	26.6
FJ6	1	0	WuyiFujian	oaklike	27.907309	117.893624	wild	CHNV	Wang2012	Wuyi Mountain, Nanping, Fujian, China	27.9083333333333	117.891666666667	26.6
HN12	1	0	JianfenglingHainan	oaklike	18.70727	108.829675	wild	CHNV	Wang2012	Jianfengling, Hainan	18.7083333333333	108.833333333333	30.6
HN13	1	0	JianfenglingHainan	oaklike	18.70727	108.829675	wild	CHNV	Wang2012	Jianfengling, Hainan	18.7083333333333	108.833333333333	30.6
HN14	1	0	JianfenglingHainan	oaklike	18.70727	108.829675	wild	CHNV	Wang2012	Jianfengling, Hainan	18.7083333333333	108.833333333333	30.6
HN15	1	0	WuzhiHainan	oaklike	18.900513	109.704465	wild	CHNV	Wang2012	Wuzhi Mountain, Hainan	18.9	109.708333333333	24.7
HN16	1	0	WuzhiHainan	oaklike	18.900513	109.704465	wild	CHNV	Wang2012	Wuzhi Mountain, Hainan	18.9	109.708333333333	24.7
HN17	1	0	WuzhiHainan	oaklike	18.900513	109.704465	wild	CHNV	Wang2012	Wuzhi Mountain, Hainan	18.9	109.708333333333	24.7
HN18	1	0	WuzhiHainan	oaklike	18.900513	109.704465	wild	CHNV	Wang2012	Wuzhi Mountain, Hainan	18.9	109.708333333333	24.7
ZJ1	1	0	GutianZhejiang	oaklike	29.258781	118.145442	wild	CHNV	Wang2012	Gutian Mountain, Zhejiang	29.2583333333333	118.141666666667	29.5
ZJ2	1	0	GutianZhejiang	oaklike	29.258781	118.145442	wild	CHNV	Wang2012	Gutian Mountain, Zhejiang	29.2583333333333	118.141666666667	29.5
BJ4	1	0	HaidianBeijing	insect	39.96118	116.290269	wild	CHNVI	Wang2012	Haidian, Beijing	39.9583333333333	116.291666666667	31.3
SD1	1	0	AnqiuShandong	fruit	36.476303	119.217322	wild	CHNVI	Wang2012	Anqiu, Shandong	36.475	119.216666666667	30
SD2	1	0	TaianShandong	fruit	36.208085	117.083024	wild	CHNVI	Wang2012	Taian, Shandong	36.2083333333333	117.083333333333	30.2
SX10	1	0	QinlingShaanxi	fruit	33.853073	108.784066	wild	CHNVI	Wang2012	Qinling, Xi'an, Shaanxi, China	33.85	108.783333333333	17.3
HLJ2	1	0	JingboHeilongjiang	oaklike	43.864622	128.912759	unknown	CHNVII	Wang2012	Jingbo lake, Heilongjiang	43.8666666666667	128.916666666667	26.4
HLJ3	1	0	JingboHeilongjiang	oaklike	43.864622	128.912759	unknown	CHNVII	Wang2012	Jingbo lake, Heilongjiang	43.8666666666667	128.916666666667	26.4
JL4	1	0	YanbianJilin	oaklike	42.915769	129.481083	unknown	CHNVII	Wang2012	Yanbian, Jilin	42.9166666666667	129.483333333333	26.7
BJ2	1	0	ShunyiBeijing	fruit	40.182314	116.731358	unknown	CHNVIII	Wang2012	Shunyi, Beijing	40.1833333333333	116.733333333333	31
BJ5	1	0	WulingBeijing	fruit	40.61593	117.482817	wild	CHNVIII	Wang2012	Wuling Mountain, Beijing	40.6166666666667	117.483333333333	23.9
BJ9	1	0	WulingBeijing	oaklike	40.61593	117.482817	wild	CHNVIII	Wang2012	Wuling Mountain, Beijing	40.6166666666667	117.483333333333	23.9
BJ10	1	0	WulingBeijing	oaklike	40.61593	117.482817	wild	CHNVIII	Wang2012	Wuling Mountain, Beijing	40.6166666666667	117.483333333333	23.9
BJ13	1	0	WulingBeijing	oaklike	40.61593	117.482817	wild	CHNVIII	Wang2012	Wuling Mountain, Beijing	40.6166666666667	117.483333333333	23.9
BJ28	1	0	WulingBeijing	oaklike	40.61593	117.482817	wild	CHNVIII	Wang2012	Wuling Mountain, Beijing	40.6166666666667	117.483333333333	23.9
BJ1	1	0	ShunyiBeijing	fruit	40.182314	116.731358	unknown	sake	Wang2012	Shunyi, Beijing	40.1833333333333	116.733333333333	31
JL2	1	0	ChangbaiJilin	fruit	42.051891	127.787359	wild	sake	Wang2012	Changbai Mountain, Jilin	42.05	127.783333333333	23.7
YN2	1	0	JinghongYunnan	fruit	22.052711	100.894179	unknown	sake	Wang2012	Jinghong, Yunnan	22.05	100.891666666667	30.8
XJ2	1	0	KorlaXinjiang	fruit	41.769113	86.194026	unknown	sake	Wang2012	Korla, Xinjiang	41.7666666666667	86.1916666666667	31.8
NX1	1	0	ZhongweiNingxia	fruit	40.182314	116.731358	unknown	wine	Wang2012	Zhongwei, Ningxia	40.1833333333333	116.733333333333	31
NX2	1	0	ZhongweiNingxia	fruit	40.182314	116.731358	unknown	wine	Wang2012	Zhongwei, Ningxia	40.1833333333333	116.733333333333	31
XJ5	1	0	KorlaXinjiang	fruit	41.769113	86.194026	unknown	wine	Wang2012	Korla, Xinjiang	41.7666666666667	86.1916666666667	31.8
BJ7	1	0	ShunyiBeijing	oaklike	40.182314	116.731358	unknown	mosaic	Wang2012	Shunyi, Beijing	40.1833333333333	116.733333333333	31
FJ1	1	0	WuyiFujian	oaklike	27.907309	117.893624	wild	mosaic	Wang2012	Wuyi Mountain, Nanping, Fujian, China	27.9083333333333	117.891666666667	26.6
FJ11	1	0	WuyiFujian	fruit	27.907309	117.893624	wild	mosaic	Wang2012	Wuyi Mountain, Nanping, Fujian, China	27.9083333333333	117.891666666667	26.6
FJ12	1	0	WuyiFujian	fruit	27.907309	117.893624	wild	mosaic	Wang2012	Wuyi Mountain, Nanping, Fujian, China	27.9083333333333	117.891666666667	26.6
JL1	1	0	ChangbaiJilin	oaklike	42.051891	127.787359	wild	mosaic	Wang2012	Changbai Mountain, Jilin	42.05	127.783333333333	23.7
JL3	1	0	ChangbaiJilin	fruit	42.051891	127.787359	wild	mosaic	Wang2012	Changbai Mountain, Jilin	42.05	127.783333333333	23.7
NX3	1	0	ZhongweiNingxia	soil	40.182314	116.731358	unknown	mosaic	Wang2012	Zhongwei, Ningxia	40.1833333333333	116.733333333333	31
ScNZ	1	0	UniAuckland	bark	-36.849881	174.771083	unknown	wine	Zhang2010	36 50' 59.57S 174 46'15.90E converted	-36.85	174.775	24.3
SpNZ	0	1	UniAuckland	bark	-36.849881	174.771083	unknown	Europe	Zhang2010	36 50' 59.57S 174 46'15.90E converted	-36.85	174.775	24.3
SpNZ	0	1	UniAuckland	bark	-36.849881	174.771083	unknown	Europe	Zhang2010	36 50' 59.57S 174 46'15.90E converted	-36.85	174.775	24.3
SpNZ	0	1	UniAuckland	bark	-36.849881	174.771083	unknown	Europe	Zhang2010	36 50' 59.57S 174 46'15.90E converted	-36.85	174.775	24.3
SpNZ	0	1	UniAuckland	bark	-36.849881	174.771083	unknown	Europe	Zhang2010	36 50' 59.57S 174 46'15.90E converted	-36.85	174.775	24.3
SpNZ	0	1	UniAuckland	bark	-36.849881	174.771083	unknown	Europe	Zhang2010	36 50' 59.57S 174 46'15.90E converted	-36.85	174.775	24.3
SpNZ	0	1	UniAuckland	bark	-36.849881	174.771083	unknown	Europe	Zhang2010	36 50' 59.57S 174 46'15.90E converted	-36.85	174.775	24.3
SpNZ	0	1	UniAuckland	bark	-36.849881	174.771083	unknown	Europe	Zhang2010	36 50' 59.57S 174 46'15.90E converted	-36.85	174.775	24.3
SpNZ	0	1	UniAuckland	bark	-36.849881	174.771083	unknown	Europe	Zhang2010	36 50' 59.57S 174 46'15.90E converted	-36.85	174.775	24.3
SpNZ	0	1	UniAuckland	bark	-36.849881	174.771083	unknown	Europe	Zhang2010	36 50' 59.57S 174 46'15.90E converted	-36.85	174.775	24.3
SpNZ	0	1	UniAuckland	bark	-36.849881	174.771083	unknown	Europe	Zhang2010	36 50' 59.57S 174 46'15.90E converted	-36.85	174.775	24.3
SpNZ	0	1	UniAuckland	bark	-36.849881	174.771083	unknown	Europe	Zhang2010	36 50' 59.57S 174 46'15.90E converted	-36.85	174.775	24.3
SpNZ	0	1	UniAuckland	bark	-36.849881	174.771083	unknown	Europe	Zhang2010	36 50' 59.57S 174 46'15.90E converted	-36.85	174.775	24.3
SpNZ	0	1	UniAuckland	bark	-36.849881	174.771083	unknown	Europe	Zhang2010	36 50' 59.57S 174 46'15.90E converted	-36.85	174.775	24.3
SpNZ	0	1	UniAuckland	bark	-36.849881	174.771083	unknown	Europe	Zhang2010	36 50' 59.57S 174 46'15.90E converted	-36.85	174.775	24.3
SpNZ	0	1	UniAuckland	bark	-36.849881	174.771083	unknown	Europe	Zhang2010	36 50' 59.57S 174 46'15.90E converted	-36.85	174.775	24.3
SpNZ	0	1	UniAuckland	bark	-36.849881	174.771083	unknown	Europe	Zhang2010	36 50' 59.57S 174 46'15.90E converted	-36.85	174.775	24.3
SpNZ	0	1	UniAuckland	bark	-36.849881	174.771083	unknown	Europe	Zhang2010	36 50' 59.57S 174 46'15.90E converted	-36.85	174.775	24.3
SpNZ	0	1	UniAuckland	bark	-36.849881	174.771083	unknown	Europe	Zhang2010	36 50' 59.57S 174 46'15.90E converted	-36.85	174.775	24.3
SpNZ	0	1	UniAuckland	bark	-36.849881	174.771083	unknown	Europe	Zhang2010	36 50' 59.57S 174 46'15.90E converted	-36.85	174.775	24.3
SpNZ	0	1	UniAuckland	bark	-36.849881	174.771083	unknown	Europe	Zhang2010	36 50' 59.57S 174 46'15.90E converted	-36.85	174.775	24.3
SpNZ	0	1	UniAuckland	bark	-36.849881	174.771083	unknown	Europe	Zhang2010	36 50' 59.57S 174 46'15.90E converted	-36.85	174.775	24.3
SpNZ	0	1	UniAuckland	bark	-36.849881	174.771083	unknown	Europe	Zhang2010	36 50' 59.57S 174 46'15.90E converted	-36.85	174.775	24.3
SpNZ	0	1	UniAuckland	bark	-36.849881	174.771083	unknown	Europe	Zhang2010	36 50' 59.57S 174 46'15.90E converted	-36.85	174.775	24.3
SpNZ	0	1	UniAuckland	bark	-36.849881	174.771083	unknown	Europe	Zhang2010	36 50' 59.57S 174 46'15.90E converted	-36.85	174.775	24.3
SpNZ	0	1	UniAuckland	bark	-36.849881	174.771083	unknown	Europe	Zhang2010	36 50' 59.57S 174 46'15.90E converted	-36.85	174.775	24.3
SpNZ	0	1	UniAuckland	bark	-36.849881	174.771083	unknown	Europe	Zhang2010	36 50' 59.57S 174 46'15.90E converted	-36.85	174.775	24.3
SpNZ	0	1	UniAuckland	bark	-36.849881	174.771083	unknown	Europe	Zhang2010	36 50' 59.57S 174 46'15.90E converted	-36.85	174.775	24.3
SpNZ	0	1	UniAuckland	bark	-36.849881	174.771083	unknown	Europe	Zhang2010	36 50' 59.57S 174 46'15.90E converted	-36.85	174.775	24.3
SpNZ	0	1	UniAuckland	bark	-36.849881	174.771083	unknown	Europe	Zhang2010	36 50' 59.57S 174 46'15.90E converted	-36.85	174.775	24.3
SpNZ	0	1	UniAuckland	bark	-36.849881	174.771083	unknown	Europe	Zhang2010	36 50' 59.57S 174 46'15.90E converted	-36.85	174.775	24.3
SpNZ	0	1	UniAuckland	bark	-36.849881	174.771083	unknown	Europe	Zhang2010	36 50' 59.57S 174 46'15.90E converted	-36.85	174.775	24.3
SpNZ	0	1	UniAuckland	bark	-36.849881	174.771083	unknown	Europe	Zhang2010	36 50' 59.57S 174 46'15.90E converted	-36.85	174.775	24.3
SpNZ	0	1	UniAuckland	bark	-36.849881	174.771083	unknown	Europe	Zhang2010	36 50' 59.57S 174 46'15.90E converted	-36.85	174.775	24.3
SpNZ	0	1	UniAuckland	bark	-36.849881	174.771083	unknown	Europe	Zhang2010	36 50' 59.57S 174 46'15.90E converted	-36.85	174.775	24.3
SpNZ	0	1	UniAuckland	bark	-36.849881	174.771083	unknown	Europe	Zhang2010	36 50' 59.57S 174 46'15.90E converted	-36.85	174.775	24.3
SpNZ	0	1	UniAuckland	bark	-36.849881	174.771083	unknown	Europe	Zhang2010	36 50' 59.57S 174 46'15.90E converted	-36.85	174.775	24.3
SpNZ	0	1	UniAuckland	bark	-36.849881	174.771083	unknown	Europe	Zhang2010	36 50' 59.57S 174 46'15.90E converted	-36.85	174.775	24.3
SpNZ	0	1	UniAuckland	bark	-36.849881	174.771083	unknown	Europe	Zhang2010	36 50' 59.57S 174 46'15.90E converted	-36.85	174.775	24.3
SpNZ	0	1	UniAuckland	bark	-36.849881	174.771083	unknown	Europe	Zhang2010	36 50' 59.57S 174 46'15.90E converted	-36.85	174.775	24.3
SpNZ	0	1	UniAuckland	bark	-36.849881	174.771083	unknown	Europe	Zhang2010	36 50' 59.57S 174 46'15.90E converted	-36.85	174.775	24.3
SpNZ	0	1	UniAuckland	bark	-36.849881	174.771083	unknown	Europe	Zhang2010	36 50' 59.57S 174 46'15.90E converted	-36.85	174.775	24.3
SpNZ	0	1	UniAuckland	bark	-36.849881	174.771083	unknown	Europe	Zhang2010	36 50' 59.57S 174 46'15.90E converted	-36.85	174.775	24.3
SpNZ	0	1	UniAuckland	bark	-36.849881	174.771083	unknown	Europe	Zhang2010	36 50' 59.57S 174 46'15.90E converted	-36.85	174.775	24.3
N7	0	1	StPetersburg	oaklike	59.93121	30.282485	unknown	Europe	Kuehne2007	St Petersburg	59.9333333333333	30.2833333333333	22.2
N8	0	1	Moscow	oaklike	55.765247	37.629748	unknown	Europe	Kuehne2007	Moscow	55.7666666666667	37.6333333333333	23.2
N9	0	1	TashkentUzbekistan	oaklike	41.303792	69.267726	unknown	Europe	Kuehne2007	Tashkent, Uzbekistan	41.3	69.2666666666667	35.9
N12	0	1	Azerbaijan	oaklike	38.76486	48.842672	unknown	Europe	Kuehne2007	Lenkoran, Azerbaijan	38.7666666666667	48.8416666666667	29
N17	0	1	Tartarstan	oaklike	55.606878	51.385689	unknown	Europe	Kuehne2007	Tartarstan	55.6083333333333	51.3833333333333	24.6
N18	0	1	Tula	oaklike	53.149155	38.102005	unknown	Europe	Kuehne2007	Efremov, Tula Oblast	53.15	38.1	24.4
N25	0	1	Estonia	oaklike	58.805805	25.558545	unknown	Europe	Kuehne2007	Estonia	58.8083333333333	25.5583333333333	21.1
N34	0	1	Voronezh	oaklike	51.645447	39.196339	unknown	Europe	Kuehne2007	Voronezh, Russia	51.6416666666667	39.2	25.8
N36	0	1	Lithuania	oaklike	55.476739	23.850856	unknown	Europe	Kuehne2007	Lithuania	55.475	23.85	22
YPS642	0	1	BuckHillFalls	oaklike	41.188066	-75.265769	unknown	Europe	Kuehne2007	Buck Hill Falls	41.1916666666667	-75.2666666666667	27
YPS644	0	1	BuckHillFalls	oaklike	41.188066	-75.265769	unknown	Europe	Kuehne2007	Buck Hill Falls	41.1916666666667	-75.2666666666667	27
YPS649	0	1	BuckHillFalls	oaklike	41.188066	-75.265769	unknown	NAmericaB	Kuehne2007	Buck Hill Falls	41.1916666666667	-75.2666666666667	27
YPS647	0	1	BuckHillFalls	oaklike	41.188066	-75.265769	unknown	NAmericaB	Kuehne2007	Buck Hill Falls	41.1916666666667	-75.2666666666667	27
YPS643	0	1	BuckHillFalls	oaklike	41.188066	-75.265769	unknown	NAmericaB	Kuehne2007	Buck Hill Falls	41.1916666666667	-75.2666666666667	27
YPS664	0	1	BuckHillFalls	oaklike	41.188066	-75.265769	unknown	NAmericaB	Kuehne2007	Buck Hill Falls	41.1916666666667	-75.2666666666667	27
YPS654	0	1	BuckHillFalls	oaklike	41.188066	-75.265769	unknown	NAmericaB	Kuehne2007	Buck Hill Falls	41.1916666666667	-75.2666666666667	27
YPS668	0	1	BuckHillFalls	oaklike	41.188066	-75.265769	unknown	NAmericaB	Kuehne2007	Buck Hill Falls	41.1916666666667	-75.2666666666667	27
YPS645	0	1	BuckHillFalls	oaklike	41.188066	-75.265769	unknown	NAmericaB	Kuehne2007	Buck Hill Falls	41.1916666666667	-75.2666666666667	27
YPS646	0	1	BuckHillFalls	oaklike	41.188066	-75.265769	unknown	NAmericaB	Kuehne2007	Buck Hill Falls	41.1916666666667	-75.2666666666667	27
YPS650	0	1	BuckHillFalls	oaklike	41.188066	-75.265769	unknown	NAmericaB	Kuehne2007	Buck Hill Falls	41.1916666666667	-75.2666666666667	27
YPS667	0	1	BuckHillFalls	oaklike	41.188066	-75.265769	unknown	NAmericaC	Kuehne2007	Buck Hill Falls	41.1916666666667	-75.2666666666667	27
YPS695	0	1	Tuscarora	oaklike	40.242371	-77.619277	unknown	Europe	Kuehne2007	Tuscarora Forest, PA	40.2416666666667	-77.6166666666667	27.9
YPS744	0	1	Tuscarora	oaklike	40.242371	-77.619277	unknown	Europe	Kuehne2007	Tuscarora Forest, PA	40.2416666666667	-77.6166666666667	27.9
YPS745	0	1	Tuscarora	oaklike	40.242371	-77.619277	unknown	NAmericaB	Kuehne2007	Tuscarora Forest, PA	40.2416666666667	-77.6166666666667	27.9
YPS730	0	1	Tuscarora	oaklike	40.242371	-77.619277	unknown	NAmericaB	Kuehne2007	Tuscarora Forest, PA	40.2416666666667	-77.6166666666667	27.9
YPS741	0	1	Tuscarora	oaklike	40.242371	-77.619277	unknown	NAmericaB	Kuehne2007	Tuscarora Forest, PA	40.2416666666667	-77.6166666666667	27.9
YPS729	0	1	Tuscarora	oaklike	40.242371	-77.619277	unknown	NAmericaB	Kuehne2007	Tuscarora Forest, PA	40.2416666666667	-77.6166666666667	27.9
YPS740	0	1	Tuscarora	oaklike	40.242371	-77.619277	unknown	NAmericaB	Kuehne2007	Tuscarora Forest, PA	40.2416666666667	-77.6166666666667	27.9
YPS702	0	1	Tuscarora	oaklike	40.242371	-77.619277	unknown	NAmericaB	Kuehne2007	Tuscarora Forest, PA	40.2416666666667	-77.6166666666667	27.9
YPS726	0	1	Tuscarora	oaklike	40.242371	-77.619277	unknown	NAmericaB	Kuehne2007	Tuscarora Forest, PA	40.2416666666667	-77.6166666666667	27.9
YPS723	0	1	Tuscarora	oaklike	40.242371	-77.619277	unknown	NAmericaB	Kuehne2007	Tuscarora Forest, PA	40.2416666666667	-77.6166666666667	27.9
YPS694	0	1	Tuscarora	oaklike	40.242371	-77.619277	unknown	NAmericaB	Kuehne2007	Tuscarora Forest, PA	40.2416666666667	-77.6166666666667	27.9
YPS700	0	1	Tuscarora	oaklike	40.242371	-77.619277	unknown	NAmericaB	Kuehne2007	Tuscarora Forest, PA	40.2416666666667	-77.6166666666667	27.9
YPS709	0	1	Tuscarora	oaklike	40.242371	-77.619277	unknown	NAmericaB	Kuehne2007	Tuscarora Forest, PA	40.2416666666667	-77.6166666666667	27.9
YPS722	0	1	Tuscarora	oaklike	40.242371	-77.619277	unknown	NAmericaB	Kuehne2007	Tuscarora Forest, PA	40.2416666666667	-77.6166666666667	27.9
YPS724	0	1	Tuscarora	oaklike	40.242371	-77.619277	unknown	NAmericaB	Kuehne2007	Tuscarora Forest, PA	40.2416666666667	-77.6166666666667	27.9
YPS743	0	1	Tuscarora	oaklike	40.242371	-77.619277	unknown	NAmericaB	Kuehne2007	Tuscarora Forest, PA	40.2416666666667	-77.6166666666667	27.9
YPS697	0	1	Tuscarora	oaklike	40.242371	-77.619277	unknown	NAmericaB	Kuehne2007	Tuscarora Forest, PA	40.2416666666667	-77.6166666666667	27.9
YPS699	0	1	Tuscarora	oaklike	40.242371	-77.619277	unknown	NAmericaB	Kuehne2007	Tuscarora Forest, PA	40.2416666666667	-77.6166666666667	27.9
YPS145	0	1	Pennsylvania	oaklike	39.937311	-75.430055	naturereserve	NAmericaB	Kuehne2007	John Tyler Arboretum	39.9333333333333	-75.4333333333333	29.8
YPS151	0	1	Pennsylvania	oaklike	39.937311	-75.430055	naturereserve	NAmericaB	Kuehne2007	John Tyler Arboretum	39.9333333333333	-75.4333333333333	29.8
YPS152	0	1	Pennsylvania	oaklike	39.937311	-75.430055	naturereserve	NAmericaB	Kuehne2007	John Tyler Arboretum	39.9333333333333	-75.4333333333333	29.8
YPS150	0	1	Pennsylvania	oaklike	39.937311	-75.430055	naturereserve	NAmericaB	Kuehne2007	John Tyler Arboretum	39.9333333333333	-75.4333333333333	29.8
YPS158	0	1	Pennsylvania	oaklike	39.937311	-75.430055	naturereserve	NAmericaB	Kuehne2007	John Tyler Arboretum	39.9333333333333	-75.4333333333333	29.8
YPS125	0	1	Pennsylvania	oaklike	39.937311	-75.430055	naturereserve	NAmericaB	Kuehne2007	John Tyler Arboretum	39.9333333333333	-75.4333333333333	29.8
YPS155	0	1	Pennsylvania	oaklike	39.937311	-75.430055	naturereserve	NAmericaB	Kuehne2007	John Tyler Arboretum	39.9333333333333	-75.4333333333333	29.8
YPS138	0	1	Pennsylvania	oaklike	39.937311	-75.430055	naturereserve	NAmericaB	Kuehne2007	John Tyler Arboretum	39.9333333333333	-75.4333333333333	29.8
YPS126	0	1	Pennsylvania	oaklike	39.937311	-75.430055	naturereserve	NAmericaB	Kuehne2007	John Tyler Arboretum	39.9333333333333	-75.4333333333333	29.8
YPS622	0	1	NewBrunswick	oaklike	40.49076	-74.443028	unknown	NAmericaB	Kuehne2007	New Jersey, NJ	40.4916666666667	-74.4416666666667	29.9
YPS631	0	1	NewBrunswick	oaklike	40.49076	-74.443028	unknown	NAmericaB	Kuehne2007	New Jersey, NJ	40.4916666666667	-74.4416666666667	29.9
YPS616	0	1	NewBrunswick	oaklike	40.49076	-74.443028	unknown	NAmericaB	Kuehne2007	New Jersey, NJ	40.4916666666667	-74.4416666666667	29.9
YPS618	0	1	NewBrunswick	oaklike	40.49076	-74.443028	unknown	NAmericaB	Kuehne2007	New Jersey, NJ	40.4916666666667	-74.4416666666667	29.9
YPS518	0	1	PortRowanCanada	oaklike	42.62449	-80.450401	unknown	NAmericaB	Kuehne2007	Port Rowan, ON, Canada	42.625	-80.45	26.6
95-1-5A	0	1	SaugatuckMI	oaklike	42.659135	-86.204566	unknown	NAmericaB	Kuehne2007	Saugatuck, MI	42.6583333333333	-86.2083333333333	27
95-7-1D	0	1	EastLansingMI	oaklike	42.749324	-84.485459	unknown	NAmericaB	Kuehne2007	East Langing, MI	42.75	-84.4833333333333	27.8
CBS406	0	1	Netherlands	oaklike	52.189425	5.334302	unknown	Europe	Naumov1997	Netherlands	52.1916666666667	5.33333333333333	21.4
CBS5829	0	1	Denmark	soil	56.065609	9.131063	unknown	Europe	Naumov1997	Denmark	56.0666666666667	9.13333333333333	19.6
INMIV11/21	0	1	KievUkraine	oaklike	50.363062	30.416946	unknown	Europe	Naumov1997	Kiev, Ukraine	50.3666666666667	30.4166666666667	24.5
INMIV544	0	1	KievUkraine	oaklike	50.363062	30.416946	unknown	Europe	Naumov1997	Kiev, Ukraine	50.3666666666667	30.4166666666667	24.5
VKMY-2472	0	1	Moscow	peat	55.765247	37.629748	unknown	Europe	Naumov1997	Moscow	55.7666666666667	37.6333333333333	23.2
N13	0	1	Moscow	oaklike	55.765247	37.629748	unknown	Europe	Naumov1997	Moscow	55.7666666666667	37.6333333333333	23.2
N15	0	1	Moscow	oaklike	55.765247	37.629748	unknown	Europe	Naumov1997	Moscow	55.7666666666667	37.6333333333333	23.2
N16	0	1	Moscow	oaklike	55.765247	37.629748	unknown	Europe	Naumov1997	Moscow	55.7666666666667	37.6333333333333	23.2
N40	0	1	YaltaUkraine	oaklike	44.498594	34.160131	unknown	Europe	Naumov1997	Yalta, Ukraine	44.5	34.1583333333333	27.4
N41	0	1	YaltaUkraine	oaklike	44.498594	34.160131	unknown	Europe	Naumov1997	Yalta, Ukraine	44.5	34.1583333333333	27.4
N42	0	1	Vladivostok	oaklike	43.112677	132.009801	unknown	FarEast	Naumov1997	Vladivostok, Russia	43.1166666666667	132.008333333333	24.2
N44	0	1	Ternei	oaklike	45.047663	136.621016	unknown	FarEast	Naumov1997	Ternei, Russia	45.05	136.625	23.1
N45	0	1	Ternei	oaklike	45.047663	136.621016	unknown	FarEast	Naumov1997	Ternei, Russia	45.05	136.625	23.1
N46	0	1	SikhoteAlin	oaklike	45.333518	136.166613	unknown	FarEast	Naumov1997	Sikhote-Alinsky Reserve, Russia	45.3333333333333	136.166666666667	19.6
N47	0	1	SikhoteAlin	oaklike	45.333518	136.166613	unknown	FarEast	Naumov1997	Alinsky Reserve, Russia	45.3333333333333	136.166666666667	19.6
Q31.4	0	1	Windsor	oaklike	51.424276	-0.617771	unknown	Europe	Liti2009	Windsor Great Park	51.425	-0.616666666666667	22.6
Q32.3	0	1	Windsor	oaklike	51.424276	-0.617771	unknown	Europe	Liti2009	Windsor Great Park	51.425	-0.616666666666667	22.6
Q59.1	0	1	Windsor	oaklike	51.424276	-0.617771	unknown	Europe	Liti2009	Windsor Great Park	51.425	-0.616666666666667	22.6
Q62.5	0	1	Windsor	oaklike	51.424276	-0.617771	unknown	Europe	Liti2009	Windsor Great Park	51.425	-0.616666666666667	22.6
Q69.8	0	1	Windsor	oaklike	51.424276	-0.617771	unknown	Europe	Liti2009	Windsor Great Park	51.425	-0.616666666666667	22.6
Q74.4	0	1	Windsor	oaklike	51.424276	-0.617771	unknown	Europe	Liti2009	Windsor Great Park	51.425	-0.616666666666667	22.6
Q89.8	0	1	Windsor	oaklike	51.424276	-0.617771	unknown	Europe	Liti2009	Windsor Great Park	51.425	-0.616666666666667	22.6
Q95.3	0	1	Windsor	oaklike	51.424276	-0.617771	unknown	Europe	Liti2009	Windsor Great Park	51.425	-0.616666666666667	22.6
S36.7	0	1	Silwood	oaklike	51.408127	-0.637677	unknown	Europe	Liti2009	Silwood Park	51.4083333333333	-0.641666666666667	22.6
T21.4	0	1	Silwood	oaklike	51.408127	-0.637677	unknown	Europe	Liti2009	Silwood Park	51.4083333333333	-0.641666666666667	22.6
W7	0	1	Silwood	oaklike	51.408127	-0.637677	unknown	Europe	Liti2009	Silwood Park	51.4083333333333	-0.641666666666667	22.6
Y6.5	0	1	Silwood	oaklike	51.408127	-0.637677	unknown	Europe	Liti2009	Silwood Park	51.4083333333333	-0.641666666666667	22.6
Y7	0	1	Silwood	oaklike	51.408127	-0.637677	unknown	Europe	Liti2009	Silwood Park	51.4083333333333	-0.641666666666667	22.6
Y8.1	0	1	Silwood	oaklike	51.408127	-0.637677	unknown	Europe	Liti2009	Silwood Park	51.4083333333333	-0.641666666666667	22.6
Y8.5	0	1	Silwood	oaklike	51.408127	-0.637677	unknown	Europe	Liti2009	Silwood Park	51.4083333333333	-0.641666666666667	22.6
Y9.6	0	1	Silwood	oaklike	51.408127	-0.637677	unknown	Europe	Liti2009	Silwood Park	51.4083333333333	-0.641666666666667	22.6
Z1	0	1	Silwood	oaklike	51.408127	-0.637677	unknown	Europe	Liti2009	Silwood Park	51.4083333333333	-0.641666666666667	22.6
Z1.1	0	1	Silwood	oaklike	51.408127	-0.637677	unknown	Europe	Liti2009	Silwood Park	51.4083333333333	-0.641666666666667	22.6
CBS432	0	1	Moscow	oaklike	55.765247	37.629748	unknown	Europe	Liti2009	Moscow	55.7666666666667	37.6333333333333	23.2
DBVPG4650	0	1	MarcheItaly	fossilizedGuano	43.511063	13.163517	unknown	Europe	Liti2009	Marche, Italy	43.5083333333333	13.1666666666667	27.7
KPN3828	0	1	Siberia	oaklike	55.038892	82.959018	unknown	Europe	Liti2009	Novosibirsk, Siberia, Russia	55.0416666666667	82.9583333333333	25.2
KPN3829	0	1	Siberia	oaklike	55.038892	82.959018	unknown	Europe	Liti2009	Novosibirsk, Siberia, Russia	55.0416666666667	82.9583333333333	25.2
DBVPG6304	0	1	Yosemite	insect	37.865359	-119.538361	unknown	NAmericaB	Liti2009	Yosemite National Park, CA	37.8666666666667	-119.541666666667	20.2
A4	0	1	MSHQuebec	oaklike	45.552235	-73.155433	unknown	NAmericaB	Liti2009	Mont-Saint-Hilaire, QC, Canada	45.55	-73.1583333333333	25.4
A12	0	1	MSHQuebec	oaklike	45.552235	-73.155433	unknown	NAmericaB	Liti2009	Mont-Saint-Hilaire, QC, Canada	45.55	-73.1583333333333	25.4
UFRJ50791	0	1	Rio	insect	-22.957752	-43.296699	unknown	NAmericaB	Liti2009	Rio de Janeiro, Brazil	-22.9583333333333	-43.3	27.9
UFRJ50816	0	1	Rio	insect	-22.957752	-43.296699	unknown	NAmericaB	Liti2009	Rio de Janeiro, Brazil	-22.9583333333333	-43.3	27.9
UWOPS91-917.1	0	1	Hawaii	oaklike	19.736083	-155.508104	unknown	Hawaii	Liti2009	Saddle Road, Island of Hawaii	19.7333333333333	-155.508333333333	18.2
LL11_001	0	1	Quebec	oaklike	46.812678	-71.243076	unknown	NAmericaC	Leducq2014	Quebec City, QC, Canada	46.8166666666667	-71.2416666666667	25.8
LL11_002	0	1	CapChat	oaklike	49.058307	-66.713487	unknown	NAmericaC	Leducq2014	Cap-Chat, QC, Canada	49.0583333333333	-66.7166666666667	20.1
LL11_003	0	1	CapChat	oaklike	49.058307	-66.713487	unknown	NAmericaC	Leducq2014	Cap-Chat, QC, Canada	49.0583333333333	-66.7166666666667	20.1
LL11_004	0	1	CapChat	slug	49.058307	-66.713487	unknown	NAmericaC	Leducq2014	Cap-Chat, QC, Canada	49.0583333333333	-66.7166666666667	20.1
LL11_005	0	1	IledOrleans	oaklike	46.940502	-70.934466	unknown	NAmericaC	Leducq2014	Ile Orleans, QC, Canada	46.9416666666667	-70.9333333333333	25.1
LL11_006	0	1	IledOrleans	fruit	46.940502	-70.934466	unknown	NAmericaC	Leducq2014	Ile Orleans, QC, Canada	46.9416666666667	-70.9333333333333	25.1
LL11_007	0	1	IledOrleans	oaklike	46.940502	-70.934466	unknown	NAmericaC	Leducq2014	Ile Orleans, QC, Canada	46.9416666666667	-70.9333333333333	25.1
LL11_008	0	1	IledOrleans	oaklike	46.940502	-70.934466	unknown	NAmericaC	Leducq2014	Ile Orleans, QC, Canada	46.9416666666667	-70.9333333333333	25.1
LL11_009	0	1	Squatec	oaklike	47.893166	-68.720487	unknown	NAmericaC	Leducq2014	Squatec, QC, Canada	47.8916666666667	-68.7166666666667	23.1
LL11_010	0	1	Squatec	oaklike	47.893166	-68.720487	unknown	NAmericaC	Leducq2014	Squatec, QC, Canada	47.8916666666667	-68.7166666666667	23.1
LL11_011	0	1	Squatec	insect	47.893166	-68.720487	unknown	NAmericaC	Leducq2014	Squatec, QC, Canada	47.8916666666667	-68.7166666666667	23.1
LL11_012	0	1	DushesnayQC	oaklike	46.870944	-71.639292	unknown	NAmericaC	Leducq2014	Station Dushesnay, QC	46.875	-71.6416666666667	24.7
LL12_001	0	1	HullQC	oaklike	45.450658	-75.739616	unknown	Europe	Leducq2014	Hull, QC, Canada	45.45	-75.7416666666667	26.4
LL12_002	0	1	PointePlatonQC	oaklike	46.666482	-71.859351	unknown	NAmericaB	Leducq2014	Pointe Platon, QC, Canada	46.6666666666667	-71.8583333333333	25.7
LL12_003	0	1	PointePlatonQC	oaklike	46.666482	-71.859351	unknown	NAmericaB	Leducq2014	Pointe Platon, QC, Canada	46.6666666666667	-71.8583333333333	25.7
LL12_004	0	1	CapChat	oaklike	49.058307	-66.713487	unknown	NAmericaC	Leducq2014	Cap-Chat, QC, Canada	49.0583333333333	-66.7166666666667	20.1
LL12_005	0	1	CapChat	oaklike	49.058307	-66.713487	unknown	NAmericaC	Leducq2014	Cap-Chat, QC, Canada	49.0583333333333	-66.7166666666667	20.1
LL12_006	0	1	CapChat	oaklike	49.058307	-66.713487	unknown	NAmericaC	Leducq2014	Cap-Chat, QC, Canada	49.0583333333333	-66.7166666666667	20.1
LL12_007	0	1	StJeanQC	oaklike	47.215115	-70.268318	unknown	NAmericaC	Leducq2014	Saint-Jean Port Joli, QC, Canada	47.2166666666667	-70.2666666666667	24.5
LL12_008	0	1	CapChat	oaklike	49.058307	-66.713487	unknown	NAmericaC	Leducq2014	Cap-Chat, QC, Canada	49.0583333333333	-66.7166666666667	20.1
LL12_009	0	1	Quebec	oaklike	46.812678	-71.243076	unknown	NAmericaB	Leducq2014	Quebec City, QC, Canada	46.8166666666667	-71.2416666666667	25.8
LL12_010	0	1	BicQuebec	oaklike	48.354987	-68.804917	unknown	NAmericaC	Leducq2014	Parc National du Bic, QC	48.3583333333333	-68.8083333333333	22.4
LL12_011	0	1	BicQuebec	oaklike	48.354987	-68.804917	unknown	NAmericaC	Leducq2014	Parc National du Bic, QC	48.3583333333333	-68.8083333333333	22.4
LL12_012	0	1	LAnseQC	oaklike	48.934794	-64.306429	unknown	NAmericaC	Leducq2014	Anse-au-Griffon, QC	48.9333333333333	-64.3083333333333	21.1
LL12_014	0	1	BellechasseQC	oaklike	46.656077	-70.717798	unknown	NAmericaB	Leducq2014	Bellechasse, QC	46.6583333333333	-70.7166666666667	23.7
LL12_015	0	1	PointePlatonQC	oaklike	46.670208	-71.846843	unknown	NAmericaB	Leducq2014	Pointe Platon, QC	46.6666666666667	-71.85	25.7
LL12_016	0	1	PointePlatonQC	oaklike	46.670208	-71.846843	unknown	NAmericaC	Leducq2014	Pointe Platon, QC	46.6666666666667	-71.85	25.7
LL12_017	0	1	PointePlatonQC	oaklike	46.670208	-71.846843	unknown	NAmericaC	Leducq2014	Pointe Platon, QC	46.6666666666667	-71.85	25.7
LL12_018	0	1	PointePlatonQC	oaklike	46.670208	-71.846843	unknown	NAmericaC	Leducq2014	Pointe Platon, QC	46.6666666666667	-71.85	25.7
LL12_019	0	1	PointePlatonQC	oaklike	46.670208	-71.846843	unknown	NAmericaC	Leducq2014	Pointe Platon, QC	46.6666666666667	-71.85	25.7
LL12_020	0	1	PointePlatonQC	oaklike	46.670208	-71.846843	unknown	NAmericaC	Leducq2014	Pointe Platon, QC	46.6666666666667	-71.85	25.7
LL12_021	0	1	PointePlatonQC	oaklike	46.670208	-71.846843	unknown	NAmericaB	Leducq2014	Pointe Platon, QC	46.6666666666667	-71.85	25.7
LL12_022	0	1	SaintJustinQC	oaklike	46.253568	-73.086519	unknown	NAmericaB	Leducq2014	Saint-Justin, QC	46.25	-73.0833333333333	26.2
LL12_023	0	1	SaintJustinQC	oaklike	46.253568	-73.086519	unknown	NAmericaB	Leducq2014	Saint-Justin, QC	46.25	-73.0833333333333	26.2
LL12_024	0	1	SaintJustinQC	oaklike	46.253568	-73.086519	unknown	NAmericaB	Leducq2014	Saint-Justin, QC	46.25	-73.0833333333333	26.2
LL12_025	0	1	SherbrookeQC	oaklike	45.409141	-71.883494	unknown	NAmericaB	Leducq2014	Sherbrooke, QC	45.4083333333333	-71.8833333333333	25.2
LL12_026	0	1	SherbrookeQC	oaklike	45.409141	-71.883494	unknown	Europe	Leducq2014	Sherbrooke, QC	45.4083333333333	-71.8833333333333	25.2
LL12_027	0	1	SherbrookeQC	oaklike	45.409141	-71.883494	unknown	NAmericaC	Leducq2014	Sherbrooke, QC	45.4083333333333	-71.8833333333333	25.2
LL12_028	0	1	SherbrookeQC	oaklike	45.409141	-71.883494	unknown	NAmericaB	Leducq2014	Sherbrooke, QC	45.4083333333333	-71.8833333333333	25.2
LL12_029	0	1	StThecleQC	oaklike	46.813411	-72.506871	unknown	NAmericaB	Leducq2014	St Thecle, QC	46.8166666666667	-72.5083333333333	25.1
LL12_030	0	1	Vancouver	oaklike	49.250582	-123.11533	unknown	NAmericaB	Leducq2014	Vancouver, BC	49.25	-123.116666666667	22.4
MSH3004-2	0	1	MSHQuebec	oaklike	45.552235	-73.155433	unknown	NAmericaB	Leducq2014	Mont-Saint-Hilaire, QC, Canada	45.55	-73.1583333333333	25.4
MSH3006-3	0	1	MSHQuebec	oaklike	45.552235	-73.155433	unknown	NAmericaB	Leducq2014	Mont-Saint-Hilaire, QC, Canada	45.55	-73.1583333333333	25.4
MSH3012-1	0	1	MSHQuebec	oaklike	45.552235	-73.155433	unknown	NAmericaB	Leducq2014	Mont-Saint-Hilaire, QC, Canada	45.55	-73.1583333333333	25.4
MSH3045-4	0	1	MSHQuebec	oaklike	45.552235	-73.155433	unknown	NAmericaB	Leducq2014	Mont-Saint-Hilaire, QC, Canada	45.55	-73.1583333333333	25.4
MSH3052-1	0	1	MSHQuebec	oaklike	45.552235	-73.155433	unknown	NAmericaB	Leducq2014	Mont-Saint-Hilaire, QC, Canada	45.55	-73.1583333333333	25.4
MSH3052-2	0	1	MSHQuebec	oaklike	45.552235	-73.155433	unknown	NAmericaB	Leducq2014	Mont-Saint-Hilaire, QC, Canada	45.55	-73.1583333333333	25.4
MSH3056-4	0	1	MSHQuebec	oaklike	45.552235	-73.155433	unknown	NAmericaB	Leducq2014	Mont-Saint-Hilaire, QC, Canada	45.55	-73.1583333333333	25.4
MSH3059-4b	0	1	MSHQuebec	oaklike	45.552235	-73.155433	unknown	NAmericaB	Leducq2014	Mont-Saint-Hilaire, QC, Canada	45.55	-73.1583333333333	25.4
MSH3061-3	0	1	MSHQuebec	oaklike	45.552235	-73.155433	unknown	NAmericaB	Leducq2014	Mont-Saint-Hilaire, QC, Canada	45.55	-73.1583333333333	25.4
MSH3065-4	0	1	MSHQuebec	oaklike	45.552235	-73.155433	unknown	NAmericaB	Leducq2014	Mont-Saint-Hilaire, QC, Canada	45.55	-73.1583333333333	25.4
MSH3070-3	0	1	MSHQuebec	oaklike	45.552235	-73.155433	unknown	NAmericaB	Leducq2014	Mont-Saint-Hilaire, QC, Canada	45.55	-73.1583333333333	25.4
MSH3077-4	0	1	MSHQuebec	oaklike	45.552235	-73.155433	unknown	NAmericaB	Leducq2014	Mont-Saint-Hilaire, QC, Canada	45.55	-73.1583333333333	25.4
MSH567-4	0	1	MSHQuebec	oaklike	45.552235	-73.155433	unknown	NAmericaB	Leducq2014	Mont-Saint-Hilaire, QC, Canada	45.55	-73.1583333333333	25.4
MSH573-4	0	1	MSHQuebec	oaklike	45.552235	-73.155433	unknown	NAmericaB	Leducq2014	Mont-Saint-Hilaire, QC, Canada	45.55	-73.1583333333333	25.4
MSH575-4-B9	0	1	MSHQuebec	oaklike	45.552235	-73.155433	unknown	NAmericaB	Leducq2014	Mont-Saint-Hilaire, QC, Canada	45.55	-73.1583333333333	25.4
MSH575-5-E8	0	1	MSHQuebec	oaklike	45.552235	-73.155433	unknown	NAmericaB	Leducq2014	Mont-Saint-Hilaire, QC, Canada	45.55	-73.1583333333333	25.4
MSH575-5-i10	0	1	MSHQuebec	oaklike	45.552235	-73.155433	unknown	NAmericaB	Leducq2014	Mont-Saint-Hilaire, QC, Canada	45.55	-73.1583333333333	25.4
MSH575-6-J10	0	1	MSHQuebec	oaklike	45.552235	-73.155433	unknown	NAmericaB	Leducq2014	Mont-Saint-Hilaire, QC, Canada	45.55	-73.1583333333333	25.4
MSH576-4-D9	0	1	MSHQuebec	oaklike	45.552235	-73.155433	unknown	NAmericaB	Leducq2014	Mont-Saint-Hilaire, QC, Canada	45.55	-73.1583333333333	25.4
MSH576-4-G8	0	1	MSHQuebec	oaklike	45.552235	-73.155433	unknown	NAmericaB	Leducq2014	Mont-Saint-Hilaire, QC, Canada	45.55	-73.1583333333333	25.4
MSH578-1-B5	0	1	MSHQuebec	oaklike	45.552235	-73.155433	unknown	NAmericaB	Leducq2014	Mont-Saint-Hilaire, QC, Canada	45.55	-73.1583333333333	25.4
MSH578-3-F8	0	1	MSHQuebec	oaklike	45.552235	-73.155433	unknown	NAmericaB	Leducq2014	Mont-Saint-Hilaire, QC, Canada	45.55	-73.1583333333333	25.4
MSH578a-4-C7	0	1	MSHQuebec	oaklike	45.552235	-73.155433	unknown	NAmericaB	Leducq2014	Mont-Saint-Hilaire, QC, Canada	45.55	-73.1583333333333	25.4
MSH578a-6-E3	0	1	MSHQuebec	oaklike	45.552235	-73.155433	unknown	NAmericaB	Leducq2014	Mont-Saint-Hilaire, QC, Canada	45.55	-73.1583333333333	25.4
MSH578a-6-C8	0	1	MSHQuebec	oaklike	45.552235	-73.155433	unknown	NAmericaB	Leducq2014	Mont-Saint-Hilaire, QC, Canada	45.55	-73.1583333333333	25.4
MSH578a-6-F3	0	1	MSHQuebec	oaklike	45.552235	-73.155433	unknown	NAmericaB	Leducq2014	Mont-Saint-Hilaire, QC, Canada	45.55	-73.1583333333333	25.4
MSH587-4	0	1	MSHQuebec	oaklike	45.552235	-73.155433	unknown	NAmericaC	Leducq2014	Mont-Saint-Hilaire, QC, Canada	45.55	-73.1583333333333	25.4
MSH588-2	0	1	MSHQuebec	oaklike	45.552235	-73.155433	unknown	NAmericaB	Leducq2014	Mont-Saint-Hilaire, QC, Canada	45.55	-73.1583333333333	25.4
MSH826-1	0	1	MSHQuebec	oaklike	45.552235	-73.155433	unknown	NAmericaB	Leducq2014	Mont-Saint-Hilaire, QC, Canada	45.55	-73.1583333333333	25.4
MSH829-6-C3	0	1	MSHQuebec	oaklike	45.552235	-73.155433	unknown	NAmericaB	Leducq2014	Mont-Saint-Hilaire, QC, Canada	45.55	-73.1583333333333	25.4
MSH830-1-H3	0	1	MSHQuebec	oaklike	45.552235	-73.155433	unknown	NAmericaB	Leducq2014	Mont-Saint-Hilaire, QC, Canada	45.55	-73.1583333333333	25.4
MSH830a-4-C8	0	1	MSHQuebec	oaklike	45.552235	-73.155433	unknown	NAmericaB	Leducq2014	Mont-Saint-Hilaire, QC, Canada	45.55	-73.1583333333333	25.4
MSH830a-6-A9	0	1	MSHQuebec	oaklike	45.552235	-73.155433	unknown	NAmericaB	Leducq2014	Mont-Saint-Hilaire, QC, Canada	45.55	-73.1583333333333	25.4
MSH830b-4-D10	0	1	MSHQuebec	oaklike	45.552235	-73.155433	unknown	NAmericaB	Leducq2014	Mont-Saint-Hilaire, QC, Canada	45.55	-73.1583333333333	25.4
MSH830b-4-F2	0	1	MSHQuebec	oaklike	45.552235	-73.155433	unknown	NAmericaB	Leducq2014	Mont-Saint-Hilaire, QC, Canada	45.55	-73.1583333333333	25.4
MSH830b-5-F1	0	1	MSHQuebec	oaklike	45.552235	-73.155433	unknown	NAmericaB	Leducq2014	Mont-Saint-Hilaire, QC, Canada	45.55	-73.1583333333333	25.4
MSH833-4-i2	0	1	MSHQuebec	oaklike	45.552235	-73.155433	unknown	NAmericaB	Leducq2014	Mont-Saint-Hilaire, QC, Canada	45.55	-73.1583333333333	25.4
MSH838-2	0	1	MSHQuebec	oaklike	45.552235	-73.155433	unknown	NAmericaB	Leducq2014	Mont-Saint-Hilaire, QC, Canada	45.55	-73.1583333333333	25.4
MSH839-2	0	1	MSHQuebec	oaklike	45.552235	-73.155433	unknown	NAmericaB	Leducq2014	Mont-Saint-Hilaire, QC, Canada	45.55	-73.1583333333333	25.4
MSH842-3	0	1	MSHQuebec	oaklike	45.552235	-73.155433	unknown	NAmericaB	Leducq2014	Mont-Saint-Hilaire, QC, Canada	45.55	-73.1583333333333	25.4
MSH846-2	0	1	MSHQuebec	oaklike	45.552235	-73.155433	unknown	NAmericaB	Leducq2014	Mont-Saint-Hilaire, QC, Canada	45.55	-73.1583333333333	25.4
MSH850-1	0	1	MSHQuebec	oaklike	45.552235	-73.155433	unknown	NAmericaB	Leducq2014	Mont-Saint-Hilaire, QC, Canada	45.55	-73.1583333333333	25.4
MSHD1S11	0	1	MSHQuebec	oaklike	45.552235	-73.155433	unknown	NAmericaC	Leducq2014	Mont-Saint-Hilaire, QC, Canada	45.55	-73.1583333333333	25.4
MSHD2B12	0	1	MSHQuebec	oaklike	45.552235	-73.155433	unknown	NAmericaC	Leducq2014	Mont-Saint-Hilaire, QC, Canada	45.55	-73.1583333333333	25.4
MSHD2S35	0	1	MSHQuebec	oaklike	45.552235	-73.155433	unknown	NAmericaC	Leducq2014	Mont-Saint-Hilaire, QC, Canada	45.55	-73.1583333333333	25.4
NRLLYB2047	0	1	SalemMO	frass	37.642391	-91.536332	unknown	NAmericaB	Leducq2014	Salem, MO	37.6416666666667	-91.5333333333333	31.9
UCD62-186	0	1	Saskatoon,SK	insect	52.14745	-106.642607	unknown	NAmericaC	Leducq2014	Saskatoon, SK	52.15	-106.641666666667	25.7
UTM-10	0	1	TorontoON	oaklike	43.729932	-79.366033	unknown	NAmericaB	Leducq2014	Toronto, ON	43.7333333333333	-79.3666666666667	26.5
UTM-6	0	1	TorontoON	oaklike	43.729932	-79.366033	unknown	NAmericaB	Leducq2014	Toronto, ON	43.7333333333333	-79.3666666666667	26.5
UTM-9	0	1	TorontoON	oaklike	43.729932	-79.366033	unknown	NAmericaB	Leducq2014	Toronto, ON	43.7333333333333	-79.3666666666667	26.5
UWOPS-03-346t1	0	1	LongPointON	oaklike	42.548862	-80.04945	unknown	NAmericaB	Leducq2014	Long Point, ON	42.55	-80.05	26.4
UWOPS-79-140	0	1	StJosephON	oaklike	46.233435	-83.964258	unknown	NAmericaB	Leducq2014	St-Joseph Island, ON	46.2333333333333	-83.9666666666667	24.5
UWOPS-80-13	0	1	LondonON	oaklike	42.997363	-81.24038	unknown	NAmericaB	Leducq2014	London, ON	43	-81.2416666666667	26.2
UWOPS-91-202.1	0	1	LongPointON	oaklike	42.548862	-80.04945	unknown	NAmericaB	Leducq2014	Long Point, ON	42.55	-80.05	26.4
UWOPS-99-501.1	0	1	LongPointON	oaklike	42.548862	-80.04945	unknown	NAmericaB	Leducq2014	Long Point, ON	42.55	-80.05	26.4
yHBJ1	0	1	IronRiverWI	oaklike	46.589356	-91.417997	unknown	NAmericaB	Leducq2014	Iron River, WI	46.5916666666667	-91.4166666666667	26.1
yHBJ16	0	1	IronRiverWI	oaklike	46.589356	-91.417997	unknown	NAmericaB	Leducq2014	Iron River, WI	46.5916666666667	-91.4166666666667	26.1
yHBJ17	0	1	IronRiverWI	oaklike	46.589356	-91.417997	unknown	NAmericaB	Leducq2014	Iron River, WI	46.5916666666667	-91.4166666666667	26.1
yHBJ24	0	1	IronRiverWI	oaklike	46.589356	-91.417997	unknown	NAmericaB	Leducq2014	Iron River, WI	46.5916666666667	-91.4166666666667	26.1
yHBJ5	0	1	IronRiverWI	oaklike	46.589356	-91.417997	unknown	NAmericaB	Leducq2014	Iron River, WI	46.5916666666667	-91.4166666666667	26.1
yHBJ6	0	1	IronRiverWI	mushroom	46.589356	-91.417997	unknown	NAmericaB	Leducq2014	Iron River, WI	46.5916666666667	-91.4166666666667	26.1
yHBJ9	0	1	IronRiverWI	oaklike	46.589356	-91.417997	unknown	NAmericaB	Leducq2014	Iron River, WI	46.5916666666667	-91.4166666666667	26.1
yHKS10	0	1	SussexWI	oaklike	43.133495	-88.220958	unknown	NAmericaB	Leducq2014	Sussex, WI	43.1333333333333	-88.225	27.9
YPS484	0	1	GrandBendON	oaklike	43.313713	-81.75617	unknown	NAmericaB	Leducq2014	Grand Bend, ON	43.3166666666667	-81.7583333333333	26.1
