# Supplementary material for: Summer temperature can predict the distribution of wild yeast populations
Source: Ecol Evol. 2016 Jan 27;6(4):1236–50. doi: 10.1002/ece3.1919 (PMC4761769; doi:10.1002/ece3.1919)
Supplement: Supplementary file 6 [file ECE3-6-1236-s006.bib]

@article{sylvester_temperature_2015,
	title = {Temperature and host preferences drive the diversification of {Saccharomyces} and other yeasts: a survey and the discovery of eight new yeast species},
	volume = {15},
	issn = {1567-1364},
	shorttitle = {Temperature and host preferences drive the diversification of {Saccharomyces} and other yeasts},
	doi = {10.1093/femsyr/fov002},
	abstract = {Compared to its status as an experimental model system and importance to industry, the ecology and genetic diversity of the genus Saccharomyces has received less attention. To investigate systematically the biogeography, community members and habitat of these important yeasts, we isolated and identified nearly 600 yeast strains using sugar-rich enrichment protocols. Isolates were highly diverse and contained representatives of more than 80 species from over 30 genera, including eight novel species that we describe here: Kwoniella betulae f.a. (yHKS285(T) = NRRL Y-63732(T) = CBS 13896(T)), Kwoniella newhampshirensis f.a. (yHKS256(T) = NRRL Y-63731(T) = CBS 13917(T)), Cryptococcus wisconsinensis (yHKS301(T) = NRRL Y-63733(T) = CBS 13895(T)), Cryptococcus tahquamenonensis (yHAB242(T) = NRRL Y-63730(T) = CBS 13897(T)), Kodamaea meredithiae f.a. (yHAB239(T) = NRRL Y-63729(T) = CBS 13899(T)), Blastobotrys buckinghamii (yHAB196(T) = NRRL Y-63727(T) = CBS 13900(T)), Candida sungouii (yHBJ21(T) = NRRL Y-63726(T) = CBS 13907(T)) and Cyberlindnera culbertsonii f.a. (yHAB218(T) = NRRL Y-63728(T) = CBS 13898(T)), spp. nov. Saccharomyces paradoxus was one of the most frequently isolated species and was represented by three genetically distinct lineages in Wisconsin alone. We found a statistically significant association between Quercus (oak) samples and the isolation of S. paradoxus, as well as several novel associations. Variation in temperature preference was widespread across taxonomic ranks and evolutionary timescales. This survey highlights the genetic and taxonomic diversity of yeasts and suggests that host and temperature preferences are major ecological factors.},
	language = {eng},
	number = {3},
	journal = {FEMS yeast research},
	author = {Sylvester, Kayla and Wang, Qi-Ming and James, Brielle and Mendez, Russell and Hulfachor, Amanda Beth and Hittinger, Chris Todd},
	month = may,
	year = {2015},
	pmid = {25743785},
	pages = {fov002}
}

@article{wang_surprisingly_2012,
	title = {Surprisingly diverged populations of \textit{{Saccharomyces} cerevisiae} in natural environments remote from human activity},
	volume = {21},
	copyright = {{\textcopyright} 2012 Blackwell Publishing Ltd},
	issn = {1365-294X},
	url = {http://onlinelibrary.wiley.com/doi/10.1111/j.1365-294X.2012.05732.x/abstract},
	doi = {10.1111/j.1365-294X.2012.05732.x},
	abstract = {The budding yeast, Saccharomyces cerevisiae, is a leading system in genetics, genomics and molecular biology and is becoming a powerful tool to illuminate ecological and evolutionary principles. However, little is known of the ecology and population structure of this species in nature. Here, we present a field survey of this yeast at an unprecedented scale and have performed population genetics analysis of Chinese wild isolates with different ecological and geographical origins. We also included a set of worldwide isolates that represent the maximum genetic variation of S.~cerevisiae documented so far. We clearly show that S.~cerevisiae is a ubiquitous species in nature, occurring in highly diversified substrates from human-associated environments as well as habitats remote from human activity. Chinese isolates of S.~cerevisiae exhibited strong population structure with nearly double the combined genetic variation of isolates from the rest of the world. We identified eight new distinct wild lineages (CHN I{\textendash}VIII) from a set of 99 characterized Chinese isolates. Isolates from primeval forests occur in ancient and significantly diverged basal lineages, while those from human-associated environments generally cluster in less differentiated domestic or mosaic groups. Basal lineages from primeval forests are usually inbred, exhibit lineage-specific karyotypes and are partially reproductively isolated. Our results suggest that greatly diverged populations of wild S.~cerevisiae exist independently of and predate domesticated isolates. We find that China harbours a reservoir of natural genetic variation of S.~cerevisiae and perhaps gives an indication of the origin of the species.},
	language = {en},
	number = {22},
	urldate = {2015-02-02},
	journal = {Molecular Ecology},
	author = {Wang, Qi-Ming and Liu, Wan-Qiu and Liti, Gianni and Wang, Shi-An and Bai, Feng-Yan},
	year = {2012},
	keywords = {biogeography, ecology, Evolution, population genetics, Saccharomyces cerevisiae},
	pages = {5404--5417},
	file = {Full Text PDF:/Users/douda/Library/Application Support/Firefox/Profiles/8vvwl2pu.default/zotero/storage/H4SMKKEH/Wang et al. - 2012 - Surprisingly diverged populations of Saccharomyces.pdf:application/pdf;Snapshot:/Users/douda/Library/Application Support/Firefox/Profiles/8vvwl2pu.default/zotero/storage/9RFR5AX7/full.html:text/html}
}

@incollection{deak_environmental_2006,
	title = {Environmental factors influencing yeasts},
	booktitle = {Biodiversity and {Ecophysiology} of {Yeasts}},
	publisher = {Springer},
	author = {Deak, Tibor},
	year = {2006},
	pages = {155--174}
}

@article{zhang_saccharomyces_2010,
	title = {\textit{{Saccharomyces} paradoxus} and \textit{{Saccharomyces} cerevisiae} reside on oak trees in {New} {Zealand}: evidence for migration from {Europe} and interspecies hybrids},
	volume = {10},
	copyright = {{\textcopyright} 2010 Federation of European Microbiological Societies. Published by Blackwell Publishing Ltd. All rights reserved},
	issn = {1567-1364},
	shorttitle = {Saccharomyces paradoxus and {Saccharomyces} cerevisiae reside on oak trees in {New} {Zealand}},
	url = {http://onlinelibrary.wiley.com/doi/10.1111/j.1567-1364.2010.00681.x/abstract},
	doi = {10.1111/j.1567-1364.2010.00681.x},
	abstract = {Saccharomyces cerevisiae and Saccharomyces paradoxus are used as model systems for molecular, cell and evolutionary biology; yet we know comparatively little of their ecology. One niche from which these species have been isolated is oak bark. There are no reports of these species from oak in the Southern Hemisphere. We describe the recovery of both S. cerevisiae and S. paradoxus from oak in New Zealand (NZ), and provide evidence for introgression between the species. Genetic inference shows that the oak S. cerevisiae are closely related to strains isolated from NZ and Australian vineyards, but that the S. paradoxus strains are very closely related to European isolates. This discovery is surprising as the current model of S. paradoxus biogeography suggests that global dispersal is rare. We test one idea to explain how members of the European S. paradoxus population might come to be in NZ: they were transported here along with acorns brought by migrants \~{}200 years ago. We show that S. paradoxus is associated with acorns and thus provide a potential mechanism for the unwitting global dispersal of S. paradoxus by humans.},
	language = {en},
	number = {7},
	urldate = {2014-02-18},
	journal = {FEMS Yeast Research},
	author = {Zhang, Hanyao and Skelton, Aaron and Gardner, Richard C. and Goddard, Matthew R.},
	year = {2010},
	keywords = {dispersal, ecology, yeast},
	pages = {941--947},
	file = {Full Text PDF:/Users/douda/Library/Application Support/Firefox/Profiles/8vvwl2pu.default/zotero/storage/EEJQKQCS/Zhang et al. - 2010 - Saccharomyces paradoxus and Saccharomyces cerevisi.pdf:application/pdf;Full Text PDF:/Users/douda/Library/Application Support/Firefox/Profiles/8vvwl2pu.default/zotero/storage/463AN6IG/Zhang et al. - 2010 - Saccharomyces paradoxus~and Saccharomyces cerevisi.pdf:application/pdf;Snapshot:/Users/douda/Library/Application Support/Firefox/Profiles/8vvwl2pu.default/zotero/storage/XSST763K/full.html:text/html;Snapshot:/Users/douda/Library/Application Support/Firefox/Profiles/8vvwl2pu.default/zotero/storage/BEGA8H7S/full.html:text/html}
}

@article{sniegowski_saccharomyces_2002,
	title = {\textit{{Saccharomyces} cerevisiae} and \textit{{Saccharomyces} paradoxus} coexist in a natural woodland site in {North} {America} and display different levels of reproductive isolation from {European} conspecifics},
	volume = {1},
	url = {http://www.sciencedirect.com/science/article/B6W8C-44HTMCN-5/2/26492eb99311577c604171e62b003fb3},
	number = {4},
	journal = {FEMS Yeast Research},
	author = {Sniegowski, Paul D. and Dombrowski, Peter G. and Fingerman, Ethan},
	year = {2002},
	pages = {299--306},
	annote = {2002/1},
	annote = {TY~~- JOUR}
}

@incollection{lachance_chapter_2011,
	address = {London},
	title = {Chapter 41 - \textit{{Lachancea}} {Kurtzman} (2003)},
	isbn = {978-0-444-52149-1},
	url = {http://www.sciencedirect.com/science/article/pii/B9780444521491000410},
	abstract = {Publisher Summary
This chapter studies the genus Lachancea. In the determination of asexual reproduction, cell division is by multilateral budding on a narrow base. Cells are spherical, ovoid ellipsoidal, or elongate. Pseudohyphae may be formed, but true hyphae are not produced. In sexual reproduction it is seen that conjugation may or may not precede ascus formation. The ascospores are smooth, spherical, and may be liberated from the ascus. In physiology and biochemistry it is seen that glucose is fermented vigorously. Nitrate is not assimilated, but ethylamine is utilized as sole nitrogen source. The chapter discusses the phylogenetic placement. The type of species discussed is Lachancea thermotolerans. The species accepted are Lachancea cidri, Lachancea fermentati, Lachancea kluyveri, Lachancea meyersii, Lachancea thermotolerans, and Lachancea waltii. The systematic discussion of the species includes synonyms, growth on 5\% malt extract agar, growth on the surface of liquid media, Dalmau plate culture on morphology agar, formation of ascospores, CoQ, Mol\% G + C, gene sequence accession numbers, type strain, cell carbohydrates, origin of the strains studied, systematics, ecology, biotechnology, agriculture and food, and clinical importance.},
	booktitle = {The {Yeasts} ({Fifth} {Edition})},
	publisher = {Elsevier},
	author = {Lachance, Marc-Andr{\'e} and Kurtzman, Cletus P.},
	editor = {Boekhout, Cletus P. KurtzmanJack W. FellTeun},
	year = {2011},
	pages = {511--519}
}

@article{sweeney_sympatric_2004,
	title = {Sympatric natural \textit{{Saccharomyces} cerevisiae} and \textit{{S}. paradoxus} populations have different thermal growth profiles},
	volume = {4},
	issn = {1567-1364},
	url = {http://onlinelibrary.wiley.com/doi/10.1016/S1567-1356(03)00171-5/abstract},
	doi = {10.1016/S1567-1356(03)00171-5},
	abstract = {Saccharomyces cerevisiae and its close congener S. paradoxus are typically indistinguishable by the phenotypic criteria of classical yeast taxonomy, but they are evolutionarily distinct as indicated by hybrid spore inviability and genomic sequence divergence. Previous work has shown that these two species coexist in oak-associated microhabitats at natural woodland sites in North America. Here, we show that sympatric populations of S. cerevisiae and S. paradoxus from a single natural site are phenotypically differentiated in their growth rate responses to temperature. Our main finding is that the S. cerevisiae population exhibits a markedly higher growth rate at 37{\textdegree}C than the S. paradoxus population; we also find possible differences in growth rate between these populations at two lower temperatures. We discuss the implications of our results for the coexistence of these yeasts in natural environments, and we suggest that thermal growth response may be an evolutionarily labile feature of these organisms that could be analyzed using genomic approaches.},
	language = {en},
	number = {4-5},
	urldate = {2015-02-02},
	journal = {FEMS Yeast Research},
	author = {Sweeney, Joseph Y. and Kuehne, Heidi A. and Sniegowski, Paul D.},
	year = {2004},
	keywords = {Natural Saccharomyces populations, Saccharomyces cerevisiae, Saccharomyces paradoxus, Thermal growth profiles},
	pages = {521--525},
	file = {Full Text PDF:/Users/douda/Library/Application Support/Firefox/Profiles/8vvwl2pu.default/zotero/storage/HQA9G48C/Sweeney et al. - 2004 - Sympatric natural Saccharomyces cerevisiae and S. .pdf:application/pdf;Snapshot:/Users/douda/Library/Application Support/Firefox/Profiles/8vvwl2pu.default/zotero/storage/77HEDKKE/full.html:text/html}
}

@book{venables_modern_2002,
	address = {New York},
	edition = {4th},
	title = {Modern {Applied} {Statistics} with {S}},
	publisher = {Springer},
	author = {Venables, W.N. and Ripley, B.D.},
	year = {2002}
}

@article{martiny_microbial_2006,
	title = {Microbial biogeography: putting microorganisms on the map},
	volume = {4},
	copyright = {{\textcopyright} 2006 Nature Publishing Group},
	issn = {1740-1526},
	shorttitle = {Microbial biogeography},
	url = {http://www.nature.com/nrmicro/journal/v4/n2/abs/nrmicro1341.html},
	doi = {10.1038/nrmicro1341},
	abstract = {We review the biogeography of microorganisms in light of the biogeography of macroorganisms. A large body of research supports the idea that free-living microbial taxa exhibit biogeographic patterns. Current evidence confirms that, as proposed by the Baas-Becking hypothesis, 'the environment selects' and is, in part, responsible for spatial variation in microbial diversity. However, recent studies also dispute the idea that 'everything is everywhere'. We also consider how the processes that generate and maintain biogeographic patterns in macroorganisms could operate in the microbial world.},
	language = {en},
	number = {2},
	urldate = {2014-11-19},
	journal = {Nature Reviews Microbiology},
	author = {Martiny, Jennifer B. Hughes and Bohannan, Brendan J. M. and Brown, James H. and Colwell, Robert K. and Fuhrman, Jed A. and Green, Jessica L. and Horner-Devine, M. Claire and Kane, Matthew and Krumins, Jennifer Adams and Kuske, Cheryl R. and Morin, Peter J. and Naeem, Shahid and {\O}vre{\r a}s, Lise and Reysenbach, Anna-Louise and Smith, Val H. and Staley, James T.},
	month = feb,
	year = {2006},
	pages = {102--112},
	file = {Full Text PDF:/Users/douda/Library/Application Support/Firefox/Profiles/8vvwl2pu.default/zotero/storage/BIIUDADW/Martiny et al. - 2006 - Microbial biogeography putting microorganisms on .pdf:application/pdf;Snapshot:/Users/douda/Library/Application Support/Firefox/Profiles/8vvwl2pu.default/zotero/storage/VGQJFHWZ/nrmicro1341.html:text/html}
}

@article{bonfield_new_1995,
	title = {A new {DNA} sequence assembly program},
	volume = {23},
	url = {http://nar.oxfordjournals.org/content/23/24/4992.short},
	number = {24},
	urldate = {2015-07-09},
	journal = {Nucleic acids research},
	author = {Bonfield, James K. and Smith, Kathryn F. and Staden, Rodger},
	year = {1995},
	pages = {4992--4999},
	file = {[PDF] from oxfordjournals.org:/Users/douda/Library/Application Support/Firefox/Profiles/8vvwl2pu.default/zotero/storage/MBZ4J3G6/Bonfield et al. - 1995 - A new DNA sequence assembly program.pdf:application/pdf;Snapshot:/Users/douda/Library/Application Support/Firefox/Profiles/8vvwl2pu.default/zotero/storage/N3IDS9AC/4992.html:text/html}
}

@book{crawley_statistics:_2005,
	address = {Chichester, West Sussex, England},
	edition = {1st},
	title = {Statistics: {An} {Introduction} {Using} {R}},
	isbn = {978-0-470-02298-6},
	shorttitle = {Statistics},
	language = {English},
	publisher = {Wiley-Blackwell},
	author = {Crawley, Michael J.},
	month = mar,
	year = {2005}
}

@article{boynton_ecology_2014,
	title = {The ecology and evolution of non-domesticated \textit{{Saccharomyces}} species},
	volume = {31},
	copyright = {{\textcopyright} 2014 The Authors. Yeast published by John Wiley \& Sons, Ltd., This is an open access article under the terms of the Creative Commons Attribution License, which permits use, distribution and reproduction in any medium, provided the original work is properly cited.},
	issn = {1097-0061},
	url = {http://onlinelibrary.wiley.com/doi/10.1002/yea.3040/abstract},
	doi = {10.1002/yea.3040},
	abstract = {Yeast researchers need model systems for ecology and evolution, but the model yeast Saccharomyces cerevisiae is not ideal because its evolution has been affected by domestication. Instead, ecologists and evolutionary biologists are focusing on close relatives of S. cerevisiae, the seven species in the genus Saccharomyces. The best-studied Saccharomyces yeast, after S. cerevisiae, is S. paradoxus, an oak tree resident throughout the northern hemisphere. In addition, several more members of the genus Saccharomyces have recently been discovered. Some Saccharomyces species are only found in nature, while others include both wild and domesticated strains. Comparisons between domesticated and wild yeasts have pinpointed hybridization, introgression and high phenotypic diversity as signatures of domestication. But studies of wild Saccharomyces natural history, biogeography and ecology are only beginning. Much remains to be understood about wild yeasts' ecological interactions and life cycles in nature. We encourage researchers to continue to investigate Saccharomyces yeasts in nature, both to place S. cerevisiae biology into its ecological context and to develop the genus Saccharomyces as a model clade for ecology and evolution. {\textcopyright} 2014 The Authors. Yeast published by John Wiley \& Sons Ltd.},
	language = {en},
	number = {12},
	urldate = {2015-09-14},
	journal = {Yeast},
	author = {Boynton, Primrose J. and Greig, Duncan},
	month = dec,
	year = {2014},
	keywords = {Saccharomyces paradoxus, S. arboricola, S. eubayanus, S. kudriavzevii, S. mikatae, S. uvarum},
	pages = {449--462},
	file = {Full Text PDF:/Users/douda/Library/Application Support/Firefox/Profiles/8vvwl2pu.default/zotero/storage/E98UX7KV/Boynton and Greig - 2014 - The ecology and evolution of non-domesticated Sacc.pdf:application/pdf;Snapshot:/Users/douda/Library/Application Support/Firefox/Profiles/8vvwl2pu.default/zotero/storage/886FZQU9/abstract.html:text/html}
}

@article{cromie_genomic_2013,
	title = {Genomic sequence diversity and population structure of \textit{{Saccharomyces} cerevisiae} assessed by {RAD}-seq},
	volume = {3},
	issn = {2160-1836},
	doi = {10.1534/g3.113.007492},
	abstract = {The budding yeast Saccharomyces cerevisiae is important for human food production and as a model organism for biological research. The genetic diversity contained in the global population of yeast strains represents a valuable resource for a number of fields, including genetics, bioengineering, and studies of evolution and population structure. Here, we apply a multiplexed, reduced genome sequencing strategy (restriction site-associated sequencing or RAD-seq) to genotype a large collection of S. cerevisiae strains isolated from a wide range of geographical locations and environmental niches. The method permits the sequencing of the same 1\% of all genomes, producing a multiple sequence alignment of 116,880 bases across 262 strains. We find diversity among these strains is principally organized by geography, with European, North American, Asian, and African/S. E. Asian populations defining the major axes of genetic variation. At a finer scale, small groups of strains from cacao, olives, and sake are defined by unique variants not present in other strains. One population, containing strains from a variety of fermentations, exhibits high levels of heterozygosity and a mixture of alleles from European and Asian populations, indicating an admixed origin for this group. We propose a model of geographic differentiation followed by human-associated admixture, primarily between European and Asian populations and more recently between European and North American populations. The large collection of genotyped yeast strains characterized here will provide a useful resource for the broad community of yeast researchers.},
	language = {eng},
	number = {12},
	journal = {G3 (Bethesda, Md.)},
	author = {Cromie, Gareth A. and Hyma, Katie E. and Ludlow, Catherine L. and Garmendia-Torres, Cecilia and Gilbert, Teresa L. and May, Patrick and Huang, Angela A. and Dudley, Aim{\'e}e M. and Fay, Justin C.},
	month = dec,
	year = {2013},
	pmid = {24122055},
	pmcid = {PMC3852379},
	keywords = {Genetics, Population, Genetic Variation, Genome, Fungal, Heterozygote, Phylogeography, Saccharomyces cerevisiae, Sequence Analysis, DNA},
	pages = {2163--2171}
}

@article{rauch_estimating_2005,
	title = {Estimating the total genetic diversity of a spatial field population from a sample and implications of its dependence on habitat area},
	volume = {102},
	issn = {0027-8424, 1091-6490},
	url = {http://www.pnas.org/content/102/28/9826},
	doi = {10.1073/pnas.0408471102},
	abstract = {The total genetic diversity of a species is a key factor in its persistence and conservation. Because realistic sample sizes are far smaller than the total population, it is impractical to exhaustively characterize diversity of most populations. Here, we demonstrate the possibility of calculating the genetic diversity of a spatial population from a sample using genealogical models. We trace the history of a population by simulating the locations of the ancestors of a particular sample of the population backwards in time. We use this method to estimate the genetic diversity of the global population of Pseudomonas bacteria. The same results are obtained whether using a global sample or a subsample restricted to a particular geographic region (California). The results are also validated by comparing additional predictions of the model to the data. Furthermore, we use these results to show that the level of genetic diversity in a population depends strongly on the size of its habitat, much more strongly than does biodiversity as measured by the number of species. The strong dependence of diversity on habitat area has significant implications for conservation strategies.},
	language = {en},
	number = {28},
	urldate = {2015-08-25},
	journal = {Proceedings of the National Academy of Sciences of the United States of America},
	author = {Rauch, Erik M. and Bar-Yam, Yaneer},
	month = jul,
	year = {2005},
	pmid = {15998741},
	keywords = {Biodiversity, coalescent, diversity estimation, habitat loss, spatial populations},
	pages = {9826--9829},
	file = {Full Text PDF:/Users/douda/Library/Application Support/Firefox/Profiles/8vvwl2pu.default/zotero/storage/AFJZBVHC/Rauch and Bar-Yam - 2005 - Estimating the total genetic diversity of a spatia.pdf:application/pdf;Snapshot:/Users/douda/Library/Application Support/Firefox/Profiles/8vvwl2pu.default/zotero/storage/EWPJ8Q5M/9826.html:text/html}
}

@incollection{kurtzman_chapter_2011-2,
	address = {London},
	title = {Chapter 80 - \textit{{Wickerhamomyces}} {Kurtzman}, {Robnett} \& {Basehoar}-{Powers} (2008)},
	isbn = {978-0-444-52149-1},
	url = {http://www.sciencedirect.com/science/article/pii/B978044452149100080X},
	abstract = {Publisher Summary
This chapter studies the genus Wickerhamomyces. In the determination of the asexual reproduction it is seen that budding is multilateral on a narrow base. Cells are spherical, ovoid, or elongate. Pseudohyphae and true hyphae are produced by some species. In sexual reproduction it is found that the asci may be unconjugated or show conjugation between a cell and its bud or between independent cells. Some species are heterothallic. Asci may be persistent or deliquescent and form one to four ascospores that may be hat-shaped or spherical with an equatorial ledge. The chapter also discusses physiology/biochemistry and phylogenetic placement of the genus. The type species taken is Wickerhamomyces canadensis. The genus Pichia, from which species of Wickerhamomyces were transferred, was determined to be highly polyphyletic from analysis.},
	booktitle = {The {Yeasts} ({Fifth} {Edition})},
	publisher = {Elsevier},
	author = {Kurtzman, Cletus P.},
	editor = {Kutrzman, Fell {and} Boekhout},
	year = {2011},
	pages = {899--917}
}

@article{charron_exploring_2014,
	title = {Exploring the northern limit of the distribution of \textit{{Saccharomyces} cerevisiae} and \textit{{Saccharomyces} paradoxus} in {North} {America}},
	volume = {14},
	issn = {1567-1364},
	doi = {10.1111/1567-1364.12100},
	abstract = {We examined the northern limit of Saccharomyces cerevisiae and Saccharomyces paradoxus in northeast America. We collected 876 natural samples at 29 sites and applied enrichment methods for the isolation of mesophilic yeasts. We uncovered a large diversity of yeasts, in some cases, associated with specific substrates. Sequencing of the ITS1, 5.8S and ITS2 loci allowed to assign 226 yeast strains at the species level, including 41 S.~paradoxus strains. Our intensive sampling suggests that if present, S.~cerevisiae is rare at these northern latitudes. Our sampling efforts spread across several months of the year revealed that successful sampling increases throughout the summer and diminishes significantly at the beginning of the fall. The data obtained on the ecological context of yeasts corroborate what was previously reported on Pichiaceae, Saccharomycodaceae, Debaryomycetaceae and Phaffomycetaceae yeast families. We identified 24 yeast isolates that could not be assigned to any known species and that may be of taxonomic, medical, or biotechnological importance. Our study reports new data on the taxonomic diversity of yeasts and new resources for studying the evolution and ecology of S.~paradoxus.},
	language = {eng},
	number = {2},
	journal = {FEMS yeast research},
	author = {Charron, Guillaume and Leducq, Jean-Baptiste and Bertin, Chlo{\'e} and Dub{\'e}, Alexandre K. and Landry, Christian R.},
	month = mar,
	year = {2014},
	pmid = {24119009},
	pages = {281--288}
}

@article{liti_fascinating_2015,
	title = {The fascinating and secret wild life of the budding yeast \textit{{S}. cerevisiae}},
	volume = {4},
	issn = {2050-084X},
	doi = {10.7554/eLife.05835},
	abstract = {The budding yeast Saccharomyces cerevisiae has been used in laboratory experiments for over a century and has been instrumental in understanding virtually every aspect of molecular biology and genetics. However, it wasn't until a decade ago that the scientific community started to realise how little was known about this yeast's ecology and natural history, and how this information was vitally important for interpreting its biology. Recent large-scale population genomics studies coupled with intensive field surveys have revealed a previously unappreciated wild lifestyle of S. cerevisiae outside the restrictions of human environments and laboratories. The recent discovery that Chinese isolates harbour almost twice as much genetic variation as isolates from the rest of the world combined suggests that Asia is the likely origin of the modern budding yeast.},
	language = {eng},
	journal = {eLife},
	author = {Liti, Gianni},
	year = {2015},
	pmid = {25807086},
	pmcid = {PMC4373461},
	pages = {e05835}
}

@article{freel_population_2014,
	title = {Population genomic analysis reveals highly conserved mitochondrial genomes in the yeast species \textit{{Lachancea} thermotolerans}},
	volume = {6},
	issn = {1759-6653},
	doi = {10.1093/gbe/evu203},
	abstract = {The increasing availability of mitochondrial (mt) sequence data from various yeasts provides a tool to study genomic evolution within and between different species. While the genomes from a range of lineages are available, there is a lack of information concerning intraspecific mtDNA diversity. Here, we analyzed the mt genomes of 50 strains from Lachancea thermotolerans, a protoploid yeast species that has been isolated from several locations (Europe, Asia, Australia, South Africa, and North / South America) and ecological sources (fruit, tree exudate, plant material, and grape and agave fermentations). Protein-coding genes from the mtDNA were used to construct a phylogeny, which reflected a similar, yet less resolved topology than the phylogenetic tree of 50 nuclear genes. In comparison to its sister species Lachancea kluyveri, L. thermotolerans has a smaller mt genome. This is due to shorter intergenic regions and fewer introns, of which the latter are only found in COX1. We revealed that L. kluyveri and L. thermotolerans share similar levels of intraspecific divergence concerning the nuclear genomes. However, L. thermotolerans has a more highly conserved mt genome with the coding regions characterized by low rates of nonsynonymous substitution. Thus, in the mt genomes of L. thermotolerans, stronger purifying selection and lower mutation rates potentially shape genome diversity in contract to what was found for L. kluyveri, demonstrating that the factors driving mt genome evolution are different even between closely related species.},
	language = {eng},
	number = {10},
	journal = {Genome Biology and Evolution},
	author = {Freel, Kelle C. and Friedrich, Anne and Hou, Jing and Schacherer, Joseph},
	month = oct,
	year = {2014},
	pmid = {25212859},
	pmcid = {PMC4224330},
	keywords = {Evolution, Molecular, Genome, Mitochondrial, Genomics, Yeasts},
	pages = {2586--2594}
}

@book{bardgett_biology_2005,
	address = {Oxford},
	title = {The {Biology} of {Soil}: {A} {Community} and {Ecosystem} {Approach}},
	isbn = {978-0-19-852503-5},
	shorttitle = {The {Biology} of {Soil}},
	abstract = {This book is unique in providing a comprehensive, up-to-date synthesis of what is known about soil biodiversity and the factors that regulate its distribution, as well as the functional significance of below-ground biodiversity for ecosystem form and function. It describes the vast diversity of biota that live in the soil environment - the most complex habitat on Earth - and discusses the factors that act as determinants of this diversity across different spatial and temporal scales. The Biology of Soil also considers how biotic interactions in soil influence the important soil processes of decomposition and nutrient cycling . It demonstrates how interactions and feedbacks between diverse plant and soil communities act as important drivers of ecosystem form and function. The importance of these relationships for understanding how ecosystems respond to global change phenomena, including climate change, is discussed in depth. Much is still to be learned about the soil biota and their roles in ecosystems, and the author highlights some of the many challenges that face ecologists in the exploration of soil. Richard Bardgett has wide experience in soil and terrestrial ecology, and his background of research in many ecosystems is reflected in this book which is the most comprehensive, up-to-date volume currently available in soil ecology. It provides an introduction to the biology of soil, and it also discusses the most recent developments in this progressive field of ecology. The importance of soil biotic interactions for community and ecosystem ecology is illustrated through the use of numerous examples and case studies. The Biology of Soil provides an excellent, easy to read introduction for anyone working in the field of soil ecology and related disciplines, and will be ideal for students taking undergraduate and postgraduate courses in soil ecology, plant-soil relationships, ecosystem ecology, and land management.},
	language = {en},
	publisher = {Oxford University Press},
	author = {Bardgett, Richard},
	month = jun,
	year = {2005},
	keywords = {Science / Earth Sciences / Geography, Science / Life Sciences / Ecology, Technology \& Engineering / Agriculture / Agronomy / Soil Science}
}

@article{bensasson_rapid_2008,
	title = {Rapid evolution of yeast centromeres in the absence of drive},
	volume = {178},
	issn = {0016-6731},
	url = {citeulike-article-id:4131837 http://dx.doi.org/10.1534/genetics.107.083980},
	abstract = {To find the most rapidly evolving regions in the yeast genome we compared most of chromosome III from three closely related lineages of the wild yeast Saccharomyces paradoxus. Unexpectedly, the centromere appears to be the fastest-evolving part of the chromosome, evolving even faster than DNA sequences unlikely to be under selective constraint (i.e., synonymous sites after correcting for codon usage bias and remnant transposable elements). Centromeres on other chromosomes also show an elevated rate of nucleotide substitution. Rapid centromere evolution has also been reported for some plants and animals and has been attributed to selection for inclusion in the egg or the ovule at female meiosis. But Saccharomyces yeasts have symmetrical meioses with all four products surviving, thus providing no opportunity for meiotic drive. In addition, yeast centromeres show the high levels of polymorphism expected under a neutral model of molecular evolution. We suggest that yeast centromeres suffer an elevated rate of mutation relative to other chromosomal regions and they change through a process of "centromere drift," not drive.},
	number = {4},
	journal = {Genetics},
	author = {Bensasson, D. and Zarowiecki, M. and Burt, A. and Koufopanou, V.},
	year = {2008},
	keywords = {evolution, genomics, pop\_gen, population, saccharomyces, yeast},
	pages = {2161--2167},
	annote = {citeulike:4131837}
}

@article{leducq_speciation_2015,
	title = {Speciation driven by hybridization and chromosomal plasticity in a wild yeast},
	copyright = {{\textcopyright} 2015, Published by Cold Spring Harbor Laboratory Press. The copyright holder for this pre-print is the author. All rights reserved. The material may not be redistributed, re-used or adapted without the author's permission.},
	url = {http://biorxiv.org/content/early/2015/09/22/027383},
	doi = {10.1101/027383},
	abstract = {Hybridization is recognized as a powerful mechanism of speciation and a driving force in generating biodiversity. However, only few multicellular species, limited to a handful of plants and animals, have been shown to fulfill all the criteria of homoploid hybrid speciation. This lack of evidence could lead to the misconception that speciation by hybridization has a limited role in eukaryotes, particularly in single-celled organisms. Laboratory experiments have revealed that fungi such as budding yeasts can rapidly develop reproductive isolation and novel phenotypes through hybridization, showing that in principle homoploid speciation could occur in nature. Here we report a case of homoploid hybrid speciation in natural populations of the budding yeast Saccharomyces paradoxus inhabiting the North American forests. We show that the rapid evolution of chromosome architecture and an ecological context that led to secondary contact between nascent species drove the formation of an incipient hybrid species with a potentially unique ecological niche.},
	language = {en},
	urldate = {2015-09-23},
	journal = {bioRxiv},
	author = {Leducq, Jean-Baptiste and Nielly-Thibault, Lou and Charron, Guillaume and Eberlein, Chris and Verta, Jukka-Pekka and Samani, Pedram and Sylvester, Kayla and Hittinger, Chris Todd and Bell, Graham and Landry, Christian R.},
	month = sep,
	year = {2015},
	pages = {027383},
	file = {Full Text PDF:/Users/douda/Library/Application Support/Firefox/Profiles/8vvwl2pu.default/zotero/storage/634Q95ZG/Leducq et al. - 2015 - Speciation driven by hybridization and chromosomal.pdf:application/pdf;Snapshot:/Users/douda/Library/Application Support/Firefox/Profiles/8vvwl2pu.default/zotero/storage/HAJDZNEE/027383.html:text/html}
}

@article{hijmans_very_2005,
	title = {Very high resolution interpolated climate surfaces for global land areas},
	volume = {25},
	copyright = {Copyright {\textcopyright} 2005 Royal Meteorological Society},
	issn = {1097-0088},
	url = {http://onlinelibrary.wiley.com/doi/10.1002/joc.1276/abstract},
	doi = {10.1002/joc.1276},
	abstract = {We developed interpolated climate surfaces for global land areas (excluding Antarctica) at a spatial resolution of 30 arc s (often referred to as 1-km spatial resolution). The climate elements considered were monthly precipitation and mean, minimum, and maximum temperature. Input data were gathered from a variety of sources and, where possible, were restricted to records from the 1950{\textendash}2000 period. We used the thin-plate smoothing spline algorithm implemented in the ANUSPLIN package for interpolation, using latitude, longitude, and elevation as independent variables. We quantified uncertainty arising from the input data and the interpolation by mapping weather station density, elevation bias in the weather stations, and elevation variation within grid cells and through data partitioning and cross validation. Elevation bias tended to be negative (stations lower than expected) at high latitudes but positive in the tropics. Uncertainty is highest in mountainous and in poorly sampled areas. Data partitioning showed high uncertainty of the surfaces on isolated islands, e.g. in the Pacific. Aggregating the elevation and climate data to 10 arc min resolution showed an enormous variation within grid cells, illustrating the value of high-resolution surfaces. A comparison with an existing data set at 10 arc min resolution showed overall agreement, but with significant variation in some regions. A comparison with two high-resolution data sets for the United States also identified areas with large local differences, particularly in mountainous areas. Compared to previous global climatologies, ours has the following advantages: the data are at a higher spatial resolution (400 times greater or more); more weather station records were used; improved elevation data were used; and more information about spatial patterns of uncertainty in the data is available. Owing to the overall low density of available climate stations, our surfaces do not capture of all variation that may occur at a resolution of 1 km, particularly of precipitation in mountainous areas. In future work, such variation might be captured through knowledge-based methods and inclusion of additional co-variates, particularly layers obtained through remote sensing. Copyright {\textcopyright} 2005 Royal Meteorological Society.},
	language = {en},
	number = {15},
	urldate = {2015-03-19},
	journal = {International Journal of Climatology},
	author = {Hijmans, Robert J. and Cameron, Susan E. and Parra, Juan L. and Jones, Peter G. and Jarvis, Andy},
	month = dec,
	year = {2005},
	keywords = {ANUSPLIN, Climate, error, GIS, interpolation, precipitation, Temperature, uncertainty},
	pages = {1965--1978},
	file = {Full Text PDF:/Users/douda/Library/Application Support/Firefox/Profiles/8vvwl2pu.default/zotero/storage/6WFCEHE3/Hijmans et al. - 2005 - Very high resolution interpolated climate surfaces.pdf:application/pdf;Snapshot:/Users/douda/Library/Application Support/Firefox/Profiles/8vvwl2pu.default/zotero/storage/7F9PBRVI/abstract\;jsessionid=43F8F0BBCEA9A3FDDC142C350EDBB904.html:text/html}
}

@article{naumov_differentiation_1997,
	title = {Differentiation of {European} and {Far} {East} {Asian} populations of \textit{{Saccharomyces} paradoxus} by allozyme analysis},
	volume = {47},
	url = {http://ijs.sgmjournals.org/cgi/content/abstract/47/2/341},
	number = {2},
	journal = {Int J Syst Bacteriol},
	author = {Naumov, GI and Naumova, ES and Sniegowski, PD},
	year = {1997},
	pages = {341--344},
	annote = {April 1, 1997},
	annote = {Refer to European strains from several different oak species in Europe - including Quercus ilex. Samples include Moscow, Ukraine and Spain}
}

@article{leducq_local_2014,
	title = {Local climatic adaptation in a widespread microorganism},
	volume = {281},
	issn = {0962-8452, 1471-2954},
	url = {http://rspb.royalsocietypublishing.org/content/281/1777/20132472},
	doi = {10.1098/rspb.2013.2472},
	abstract = {Exploring the ability of organisms to locally adapt is critical for determining the outcome of rapid climate changes, yet few studies have addressed this question in microorganisms. We investigated the role of a heterogeneous climate on adaptation of North American populations of the wild yeast Saccharomyces paradoxus. We found abundant among-strain variation for fitness components across a range of temperatures, but this variation was only partially explained by climatic variation in the distribution area. Most of fitness variation was explained by the divergence of genetically distinct groups, distributed along a north{\textendash}south cline, suggesting that these groups have adapted to distinct climatic conditions. Within-group fitness components were correlated with climatic conditions, illustrating that even ubiquitous microorganisms locally adapt and harbour standing genetic variation for climate-related traits. Our results suggest that global climatic changes could lead to adaptation to new conditions within groups, or changes in their geographical distributions.},
	language = {en},
	number = {1777},
	urldate = {2014-01-13},
	journal = {Proceedings of the Royal Society B: Biological Sciences},
	author = {Leducq, Jean-Baptiste and Charron, Guillaume and Samani, Pedram and Dub{\'e}, Alexandre K. and Sylvester, Kayla and James, Brielle and Almeida, Pedro and Sampaio, Jos{\'e} Paulo and Hittinger, Chris Todd and Bell, Graham and Landry, Christian R.},
	month = feb,
	year = {2014},
	pmid = {24403328},
	keywords = {Adaptation, Biological, Canada, Climate, climate adaptation, Climate Change, freeze{\textendash}thaw survival, Genetic Fitness, global warming, Longevity, Saccharomyces, Saccharomyces paradoxus, Temperature, temperature-dependent fitness, United States},
	pages = {20132472},
	file = {Full Text PDF:/Users/douda/Library/Application Support/Firefox/Profiles/8vvwl2pu.default/zotero/storage/HDZBC98D/Leducq et al. - 2014 - Local climatic adaptation in a widespread microorg.pdf:application/pdf;Snapshot:/Users/douda/Library/Application Support/Firefox/Profiles/8vvwl2pu.default/zotero/storage/WGVTMPWH/20132472.html:text/html}
}

@article{taylor_eukaryotic_2006,
	title = {Eukaryotic microbes, species recognition and the geographic limits of species: examples from the kingdom {Fungi}},
	volume = {361},
	issn = {0962-8436},
	shorttitle = {Eukaryotic microbes, species recognition and the geographic limits of species},
	url = {http://www.ncbi.nlm.nih.gov/pmc/articles/PMC1764934/},
	doi = {10.1098/rstb.2006.1923},
	abstract = {The claim that eukaryotic micro-organisms have global geographic ranges, constituting a significant departure from the situation with macro-organisms, has been supported by studies of morphological species from protistan kingdoms. Here, we examine this claim by reviewing examples from another kingdom of eukaryotic microbes, the Fungi. We show that inferred geographic range of a fungal species depends upon the method of species recognition. While some fungal species defined by morphology show global geographic ranges, when fungal species are defined by phylogenetic species recognition they are typically shown to harbour several to many endemic species. We advance two non-exclusive reasons to explain the perceived difference between the size of geographic ranges of microscopic and macroscopic eukaryotic species when morphological methods of species recognition are used. These reasons are that microbial organisms generally have fewer morphological characters, and that the rate of morphological change will be slower for organisms with less elaborate development and fewer cells. Both of these reasons result in fewer discriminatory morphological differences between recently diverged lineages. The rate of genetic change, moreover, is similar for both large and small organisms, which helps to explain why phylogenetic species of large and small organisms show a more similar distribution of geographic ranges. As a consequence of the different rates in fungi of genetic and morphological changes, genetic isolation precedes a recognizable morphological change. The final step in speciation, reproductive isolation, also follows genetic isolation and may precede morphological change.},
	number = {1475},
	urldate = {2015-08-03},
	journal = {Philosophical Transactions of the Royal Society B: Biological Sciences},
	author = {Taylor, John W and Turner, Elizabeth and Townsend, Jeffrey P and Dettman, Jeremy R and Jacobson, David},
	month = nov,
	year = {2006},
	pmid = {17062413},
	pmcid = {PMC1764934},
	pages = {1947--1963},
	file = {PubMed Central Full Text PDF:/Users/douda/Library/Application Support/Firefox/Profiles/8vvwl2pu.default/zotero/storage/Z85VZ7VD/Taylor et al. - 2006 - Eukaryotic microbes, species recognition and the g.pdf:application/pdf}
}

@article{maganti_ecological_2011,
	title = {Ecological structuring of yeasts associated with trees around {Hamilton}, {Ontario}, {Canada}},
	volume = {12},
	issn = {1567-1364},
	doi = {10.1111/j.1567-1364.2011.00756.x},
	abstract = {This study seeks to determine the distribution and diversity of yeasts in and around the Hamilton area in Canada. In light of the increasing number of fungal infections along with rising morbidity and mortality rates, especially among the immunocompromised, understanding the diversity and distribution of yeasts in natural environments close to human habitations has become an increasingly relevant topic. In this study, we analyzed 1110 samples obtained from the hollows of trees, shrubs and avian droppings at 8 geographical sites in and around Hamilton, Ontario, Canada. A total of 88 positive yeast strains were isolated and identified belonging to 20 yeast species. Despite the relative proximity of the sampling sites, our DNA fingerprinting results showed that the yeast populations were highly heterogenous. Among the 14 tree species sampled, cedar, cottonwood and basswood hollows had relatively high yeast colonization rates. Interestingly, Candida parapsilosis was isolated almost exclusively from Pine trees only. Our results are consistent with microgeographic and ecological differentiation of yeast species in and around an urban environment.},
	language = {ENG},
	journal = {FEMS yeast research},
	author = {Maganti, Harinad and Bartfai, David and Xu, Jianping},
	month = sep,
	year = {2011},
	pmid = {22029478},
	pages = {9--19}
}

@article{fay_evidence_2005,
	title = {Evidence for {Domesticated} and {Wild} {Populations} of \textit{{Saccharomyces} cerevisiae}},
	volume = {1},
	url = {http://dx.doi.org/10.1371/journal.pgen.0010005},
	abstract = {Saccharomyces cerevisiae is predominantly found in association with human activities, particularly the production of alcoholic beverages. S. paradoxus, the closest known relative of S. cerevisiae, is commonly found on exudates and bark of deciduous trees and in associated soils. This has lead to the idea that S. cerevisiae is a domesticated species, specialized for the fermentation of alcoholic beverages, and isolates of S. cerevisiae from other sources simply represent migrants from these fermentations. We have surveyed DNA sequence diversity at five loci in 81 strains of S. cerevisiae that were isolated from a variety of human and natural fermentations as well as sources unrelated to alcoholic beverage production, such as tree exudates and immunocompromised patients. Diversity within vineyard strains and within sak{\'e} strains is low, consistent with their status as domesticated stocks. The oldest lineages and the majority of variation are found in strains from sources unrelated to wine production. We propose a model whereby two specialized breeds of S. cerevisiae have been created, one for the production of grape wine and one for the production of sak{\'e} wine. We estimate that these two breeds have remained isolated from one another for thousands of years, consistent with the earliest archeological evidence for winemaking. We conclude that although there are clearly strains of S. cerevisiae specialized for the production of alcoholic beverages, these have been derived from natural populations unassociated with alcoholic beverage production, rather than the opposite.},
	number = {1},
	journal = {PLoS Genetics},
	author = {Fay, Justin C. and Benavides, Joseph A.},
	year = {2005},
	pages = {e5},
	annote = {July 1, 2005}
}

@article{bensasson_evidence_2011,
	title = {Evidence for a high mutation rate at rapidly evolving yeast centromeres},
	volume = {11},
	issn = {1471-2148 (Electronic) 1471-2148 (Linking)},
	url = {http://www.ncbi.nlm.nih.gov/entrez/query.fcgi?cmd=Retrieve&db=PubMed&dopt=Citation&list_uids=21767380},
	doi = {10.1186/1471-2148-11-211},
	abstract = {BACKGROUND: Although their role in cell division is essential, centromeres evolve rapidly in animals, plants and yeasts. Unlike the complex centromeres of plants and aminals, the point centromeres of Saccharomcyes yeasts can be readily sequenced to distinguish amongst the possible explanations for fast centromere evolution. RESULTS: Using DNA sequences of all 16 centromeres from 34 strains of Saccharomyces cerevisiae and population genomic data from Saccharomyces paradoxus, I show that centromeres in both species evolve 3 times more rapidly even than selectively unconstrained DNA. Exceptionally high levels of polymorphism seen in multiple yeast populations suggest that rapid centromere evolution does not result from the repeated selective sweeps expected under meiotic drive. I further show that there is little evidence for crossing-over or gene conversion within centromeres, although there is clear evidence for recombination in their immediate vicinity. Finally I show that the mutation spectrum at centromeres is consistent with the pattern of spontaneous mutation elsewhere in the genome. CONCLUSIONS: These results indicate that rapid centromere evolution is a common phenomenon in yeast species. Furthermore, these results suggest that rapid centromere evolution does not result from the mutagenic effect of gene conversion, but from a generalised increase in the mutation rate, perhaps arising from the unusual chromatin structure at centromeres in yeast and other eukaryotes.},
	journal = {BMC Evol Biol},
	author = {Bensasson, D.},
	year = {2011},
	keywords = {*Mutation Rate, Base Sequence, Centromere/chemistry/*genetics, Molecular Sequence Data, Mutation, Saccharomyces cerevisiae/chemistry/genetics, Saccharomyces/chemistry/*genetics, Sequence Alignment},
	pages = {211},
	annote = {21767380},
	annote = {Bensasson, DoudaResearch Support, Non-U.S. Gov'tEnglandBMC evolutionary biologyBMC Evol Biol. 2011 Jul 18;11:211. doi: 10.1186/1471-2148-11-211.},
	annote = {eng},
	annote = {The following values have no corresponding Zotero field:Author Address: University of Manchester, UK. douda.bensasson@manchester.ac.uk}
}

@article{kuehne_allopatric_2007,
	title = {Allopatric divergence, secondary contact, and genetic isolation in wild yeast populations},
	volume = {17},
	issn = {0960-9822 (Print) 0960-9822 (Linking)},
	url = {http://www.ncbi.nlm.nih.gov/entrez/query.fcgi?cmd=Retrieve&db=PubMed&dopt=Citation&list_uids=17306538},
	doi = {10.1016/j.cub.2006.12.047},
	abstract = {In plants and animals, new biological species clearly have arisen as a byproduct of genetic divergence in allopatry. However, our understanding of the processes that generate new microbial species remains limited [1] despite the large contribution of microbes to the world's biodiversity. A recent hypothesis claims that microbes lack biogeographical divergence because their population sizes are large and their migration rates are presumably high [2, 3]. In recapitulating the classic microbial-ecology dictum that "everything is everywhere, and the environment selects"[4, 5], this hypothesis casts doubt on whether geographic divergence promotes speciation in microbes. To date, its predictions have been tested primarily with data from eubacteria and archaebacteria [6-8]. However, this hypothesis's most important implication is in sexual eukaryotic microbes, where migration and genetic admixture are specifically predicted to inhibit allopatric divergence and speciation [9]. Here, we use nuclear-sequence data from globally distributed natural populations of the yeast Saccharomyces paradoxus to investigate the role of geography in generating diversity in sexual eukaryotic microbes. We show that these populations have undergone allopatric divergence and then secondary contact without genetic admixture. Our data thus support the occurrence of evolutionary processes necessary for allopatric speciation in sexual microbes.},
	number = {5},
	journal = {Current Biology},
	author = {Kuehne, H. A. and Murphy, H. A. and Francis, C. A. and Sniegowski, P. D.},
	year = {2007},
	keywords = {*Biodiversity, *Evolution, Molecular, *Genetic Speciation, *Genetic Variation, Asia, Crosses, Genetic, Europe, Geography, Molecular Sequence Data, North America, Phylogeny, Quercus/microbiology, Saccharomyces/*classification/*genetics/physiology, Sequence Analysis, DNA, Spores, Fungal/genetics/physiology},
	pages = {407--11},
	annote = {17306538},
	annote = {eng},
	annote = {Kuehne, Heidi AMurphy, Helen AFrancis, Chantal ASniegowski, Paul DResearch Support, Non-U.S. Gov'tResearch Support, U.S. Gov't, Non-P.H.S.EnglandCurrent biology : CBCurr Biol. 2007 Mar 6;17(5):407-11. Epub 2007 Feb 15.},
	annote = {Mar 6},
	annote = {The following values have no corresponding Zotero field:Author Address: Division of Biological Sciences, University of Montana, Missoula, MT 59812, USA. heidi.kuehne@mso.umt.edu}
}

@book{fitter_trees_2002,
	address = {Glasgow},
	title = {Trees},
	isbn = {0-00-711074-X 978-0-00-711074-2},
	language = {English},
	publisher = {HarperCollins},
	author = {Fitter, Alastair and More, David},
	year = {2002}
}

@incollection{lachance_chapter_2011-5,
	address = {London},
	title = {Chapter 90 - \textit{{Candida}} {Berkhout} (1923)},
	isbn = {978-0-444-52149-1},
	url = {http://www.sciencedirect.com/science/article/pii/B9780444521491000902},
	abstract = {Publisher Summary
This chapter studies the genus Candida. In the asexual reproduction it is seen that cells are globose, ellipsoidal, cylindroidal, or elongate and occasionally ogival, triangular, or lunate. Reproduction is by holoblastic budding. Pseudohyphae and septate hyphae may be formed. The cell wall is ascomycetous and two-layered. Ballistoconidia are not formed. Arthroconidia may be formed, but not extensively. Sexual reproduction is absent. The chapter also discusses physiology/biochemistry and phylogenetic placement of the genus in which glucose may be fermented, nitrate may be assimilated, and starch-like compounds are not produced. The diazonium blue B reaction is negative and xylose, rhamnose, and fucose are not present in cell hydrolysates. The type species taken is Candida vulgaris. The chapter also explores the systematic discussion of the species that involves growth on YM agar, growth in glucose-yeast extract broth, and Dalmau plate culture on corn meal agar.},
	booktitle = {The {Yeasts} ({Fifth} {Edition})},
	publisher = {Elsevier},
	author = {Lachance, Marc-Andr{\'e} and Boekhout, Teun and Scorzetti, Gloria and Fell, Jack W. and Kurtzman, Cletus P.},
	editor = {Kutrzman, Fell {and} Boekhout},
	year = {2011},
	pages = {987--1278}
}

@article{green_spatial_2006,
	title = {Spatial scaling of microbial biodiversity},
	volume = {21},
	issn = {0169-5347},
	url = {http://www.sciencedirect.com/science/article/pii/S016953470600200X},
	doi = {10.1016/j.tree.2006.06.012},
	abstract = {A central goal in ecology is to understand the spatial scaling of biodiversity. Patterns in the spatial distribution of organisms provide important clues about the underlying mechanisms that structure ecological communities and are central to setting conservation priorities. Although microorganisms comprise much of Earth's biodiversity, little is known about their biodiversity scaling relationships relative to that for plants and animals. Here, we discuss current knowledge of microbial diversity at local and global scales. We focus on three spatial patterns: the distance{\textendash}decay relationship (how community composition changes with geographic distance), the taxa{\textendash}area relationship, and the local:global taxa richness ratio. Recent empirical analyses of these patterns for microorganisms suggest that there are biodiversity scaling rules common to all forms of life.},
	number = {9},
	urldate = {2014-11-19},
	journal = {Trends in Ecology \& Evolution},
	author = {Green, Jessica and Bohannan, Brendan J. M.},
	month = sep,
	year = {2006},
	pages = {501--507},
	file = {ScienceDirect Full Text PDF:/Users/douda/Library/Application Support/Firefox/Profiles/8vvwl2pu.default/zotero/storage/SJT4FGMV/Green and Bohannan - 2006 - Spatial scaling of microbial biodiversity.pdf:application/pdf;ScienceDirect Snapshot:/Users/douda/Library/Application Support/Firefox/Profiles/8vvwl2pu.default/zotero/storage/9MHGNIFE/S016953470600200X.html:text/html}
}

@article{slavikova_yeasts_2007,
	title = {Yeasts colonizing the leaf surfaces},
	volume = {47},
	copyright = {Copyright {\textcopyright} 2007 WILEY-VCH Verlag GmbH \& Co. KGaA, Weinheim},
	issn = {1521-4028},
	url = {http://onlinelibrary.wiley.com/doi/10.1002/jobm.200710310/abstract},
	doi = {10.1002/jobm.200710310},
	abstract = {The yeasts were isolated from the leaf surfaces of ten species of trees. The study site was a forest park ({\v Z}elezn{\'a} Studni{\v c}ka) of the Small Carpathians mountain range. One hundred and thirty seven yeast strains belonging to 13 genera were isolated from 320 samples of leaves and needles. Seventeen yeast species were isolated, but only seven occurred regularly: Aureobasidium pullulans, Cryptococcus laurentii, Pichia anomala, Metschnikowia pulcherrima, Saccharomyces sp., Lachancea thermotolerans, and Rhodotorula glutinis. The remaining species were isolated from the leaves and needles of three or less tree species. A. pullulans, Cr. laurentii, and P. anomala were the most frequently found species and they occurred on leaves and needles of all ten tree species. Saccharomyces sp. occurred in leaf samples collected from eight kinds of trees. M. pulcherrima and L. thermotolerans were found in samples collected from six species of trees. Both these species occurred almost always on the leaves of deciduous trees. Rh. glutinis was the most frequently isolated carotenoids producing species. We have found out that the ascomycetous and basidiomycetous species were present in the leaf samples in approximately equal frequency, contrary to the soil samples taken from this forest park, where the ascomycetous species were found rarely. ({\textcopyright} 2007 WILEY-VCH Verlag GmbH \& Co. KGaA, Weinheim)},
	language = {en},
	number = {4},
	urldate = {2015-08-24},
	journal = {Journal of Basic Microbiology},
	author = {Sl{\'a}vikov{\'a}, Elena and Vadkertiov{\'a}, Renata and Vr{\'a}nov{\'a}, Dana},
	month = aug,
	year = {2007},
	keywords = {Colonization, Isolation, Leaf surfaces, Yeasts},
	pages = {344--350},
	file = {Full Text PDF:/Users/douda/Library/Application Support/Firefox/Profiles/8vvwl2pu.default/zotero/storage/9D6WMNFA/Sl{\'a}vikov{\'a} et al. - 2007 - Yeasts colonizing the leaf surfaces.pdf:application/pdf;Snapshot:/Users/douda/Library/Application Support/Firefox/Profiles/8vvwl2pu.default/zotero/storage/RK9IDTN5/abstract.html:text/html}
}

@article{kowallik_interaction_2015,
	title = {The interaction of \textit{{Saccharomyces} paradoxus} with its natural competitors on oak bark},
	volume = {24},
	issn = {1365-294X},
	doi = {10.1111/mec.13120},
	abstract = {The natural history of the model yeast Saccharomyces cerevisiae is poorly understood and confounded by domestication. In nature, S. cerevisiae and its undomesticated relative S. paradoxus are usually found on the bark of oak trees, a habitat very different from wine or other human fermentations. It is unclear whether the oak trees are really the primary habitat for wild yeast, or whether this apparent association is due to biased sampling. We use culturing and high-throughput environmental sequencing to show that S. paradoxus is a very rare member of the oak bark microbial community. We find that S. paradoxus can grow well on sterile medium made from oak bark, but that its growth is strongly suppressed when the other members of the community are present. We purified a set of twelve common fungal and bacterial species from the oak bark community and tested how each affected the growth of S. paradoxus in direct competition on oak bark medium at summer and winter temperatures, identifying both positive and negative interactions. One Pseudomonas species produces a diffusible toxin that suppresses S. paradoxus as effectively as either the whole set of twelve species together or the complete community present in nonsterilized oak medium. Conversely, one of the twelve species, Mucilaginibacter sp., had the opposite effect and promoted S. paradoxus growth at low temperatures. We conclude that, in its natural oak tree habitat, S. paradoxus is a rare species whose success depends on the much more abundant microbial species surrounding it.},
	language = {eng},
	number = {7},
	journal = {Molecular Ecology},
	author = {Kowallik, Vienna and Miller, Eric and Greig, Duncan},
	month = apr,
	year = {2015},
	pmid = {25706044},
	pmcid = {PMC4405091},
	keywords = {Antibiosis, Bacteroidetes, Biota, DNA, Fungal, Ecosystem, High-Throughput Nucleotide Sequencing, Metagenome, Plant Bark, Pseudomonas, Quercus, Saccharomyces, Sequence Analysis, DNA},
	pages = {1596--1610}
}

@article{goddard_distinct_2010,
	title = {A distinct population of \textit{{Saccharomyces} cerevisiae} in {New} {Zealand}: evidence for local dispersal by insects and human-aided global dispersal in oak barrels},
	volume = {12},
	copyright = {{\textcopyright} 2009 Society for Applied Microbiology and Blackwell Publishing Ltd},
	issn = {1462-2920},
	shorttitle = {A distinct population of {Saccharomyces} cerevisiae in {New} {Zealand}},
	url = {http://onlinelibrary.wiley.com/doi/10.1111/j.1462-2920.2009.02035.x/abstract},
	doi = {10.1111/j.1462-2920.2009.02035.x},
	abstract = {Humans have used S.~cerevisiae to make alcoholic beverages for at least 5000~years and now this super-model research organism is central to advances in our biological understanding. Current models for S.~cerevisiae suggest that its population comprises distinct domesticated and natural groups as well as mosaic strains, but we generally know little of the forces which shape its population structure. In order to test the roles that ecology and geography play in shaping the S.~cerevisiae species we examined nine variable microsatellite loci in 172 strains of S.~cerevisiae isolated from two spontaneous grape juice ferments, soil, flowers, apiaries and bark in New Zealand. Bayesian analysis shows that the S.~cerevisiae in NZ comprise a subdivided but interbreeding population that out-crosses \~{}20\% of the time. Some strains contributing to spontaneous ferments cluster with NZ soil/bark isolates, but others cluster with isolates from French oak barrels. It seems some strains have been globally dispersed by humans in oak barrels while some are locally vectored by insects. These data suggest geography is more important than ecology in shaping S.~cerevisiae's population structure.},
	language = {en},
	number = {1},
	urldate = {2015-09-20},
	journal = {Environmental Microbiology},
	author = {Goddard, Matthew R. and Anfang, Nicole and Tang, Rongying and Gardner, Richard C. and Jun, Casey},
	month = jan,
	year = {2010},
	pages = {63--73},
	file = {Full Text PDF:/Users/douda/Library/Application Support/Firefox/Profiles/8vvwl2pu.default/zotero/storage/XK65B62W/Goddard et al. - 2010 - A distinct population of Saccharomyces cerevisiae .pdf:application/pdf;Snapshot:/Users/douda/Library/Application Support/Firefox/Profiles/8vvwl2pu.default/zotero/storage/596B9D7Q/abstract.html:text/html}
}

@article{almeida_population_2015,
	title = {A population genomics insight into the {Mediterranean} origins of wine yeast domestication},
	volume = {24},
	issn = {1365-294X},
	url = {http://onlinelibrary.wiley.com/doi/10.1111/mec.13341/abstract},
	doi = {10.1111/mec.13341},
	abstract = {The domestication of the wine yeast Saccharomyces~cerevisiae is thought to be contemporary with the development and expansion of viticulture along the Mediterranean basin. Until now, the unavailability of wild lineages prevented the identification of the closest wild relatives of wine yeasts. Here, we enlarge the collection of natural lineages and employ whole-genome data of oak-associated wild isolates to study a balanced number of anthropic and natural S.~cerevisiae strains. We identified industrial variants and new geographically delimited populations, including a novel Mediterranean oak population. This population is the closest relative of the wine lineage as shown by a weak population structure and further supported by genomewide population analyses. A coalescent model considering partial isolation with asymmetrical migration, mostly from the wild group into the Wine group, and population growth, was found to be best supported by the data. Importantly, divergence time estimates between the two populations agree with historical evidence for winemaking. We show that three horizontally transmitted regions, previously described to contain genes relevant to wine fermentation, are present in the Wine group but not in the Mediterranean oak group. This represents a major discontinuity between the two populations and is likely to denote a domestication fingerprint in wine yeasts. Taken together, these results indicate that Mediterranean oaks harbour the wild genetic stock of domesticated wine yeasts.},
	language = {en},
	number = {21},
	urldate = {2015-12-08},
	journal = {Molecular Ecology},
	author = {Almeida, Pedro and Barbosa, Raquel and Zalar, Polona and Imanishi, Yumi and Shimizu, Kiminori and Turchetti, Benedetta and Legras, Jean-Luc and Serra, Marta and Dequin, Sylvie and Couloux, Arnaud and Guy, Julie and Bensasson, Douda and Gon{\c c}alves, Paula and Sampaio, Jos{\'e} Paulo},
	month = nov,
	year = {2015},
	keywords = {comparative genomics, domestication fingerprints, microbe domestication, microbe population genomics, yeast molecular ecology},
	pages = {5412--5427},
	file = {Full Text PDF:/Users/douda/Library/Application Support/Firefox/Profiles/8vvwl2pu.default/zotero/storage/NGTIAFCX/Almeida et al. - 2015 - A population genomics insight into the Mediterrane.pdf:application/pdf;Snapshot:/Users/douda/Library/Application Support/Firefox/Profiles/8vvwl2pu.default/zotero/storage/F3BDDBKN/abstract.html:text/html}
}

@article{diezmann_saccharomyces_2009,
	title = {\textit{{Saccharomyces} cerevisiae}: {Population} {Divergence} and {Resistance} to {Oxidative} {Stress} in {Clinical}, {Domesticated} and {Wild} {Isolates}},
	volume = {4},
	shorttitle = {Saccharomyces cerevisiae},
	url = {http://dx.doi.org/10.1371/journal.pone.0005317},
	doi = {10.1371/journal.pone.0005317},
	abstract = {Background
Saccharomyces cerevisiae has been associated with human life for millennia in the brewery and bakery. Recently it has been recognized as an emerging opportunistic pathogen. To study the evolutionary history of S. cerevisiae, the origin of clinical isolates and the importance of a virulence-associated trait, population genetics and phenotypic assays have been applied to an ecologically diverse set of 103 strains isolated from clinics, breweries, vineyards, fruits, soil, commercial supplements and insect guts.

Methodology/Principal Findings
DNA sequence data from five nuclear DNA loci were analyzed for population structure and haplotype distribution. Additionally, all strains were tested for survival of oxidative stress, a trait associated with microbial pathogenicity. DNA sequence analyses identified three genetic subgroups within the recombining S. cerevisiae strains that are associated with ecology, geography and virulence. Shared alleles suggest that the clinical isolates contain genetic contribution from the fruit isolates. Clinical and fruit isolates exhibit high levels of recombination, unlike the genetically homogenous soil isolates in which no recombination was detected. However, clinical and soil isolates were more resistant to oxidative stress than any other population, suggesting a correlation between survival in oxidative stress and yeast pathogenicity.

Conclusions/Significance
Population genetic analyses of S. cerevisiae delineated three distinct groups, comprising primarily the (i) human-associated brewery and vineyard strains, (ii) clinical and fruit isolates (iii) and wild soil isolates from eastern U.S. The interactions between S. cerevisiae and humans potentiate yeast evolution and the development of genetically, ecologically and geographically divergent groups.},
	number = {4},
	urldate = {2014-10-27},
	journal = {PLoS ONE},
	author = {Diezmann, Stephanie and Dietrich, Fred S.},
	month = apr,
	year = {2009},
	pages = {e5317},
	file = {PLoS Full Text PDF:/Users/douda/Library/Application Support/Firefox/Profiles/8vvwl2pu.default/zotero/storage/F9JSDQMH/Diezmann and Dietrich - 2009 - Saccharomyces cerevisiae Population Divergence an.pdf:application/pdf;PLoS Snapshot:/Users/douda/Library/Application Support/Firefox/Profiles/8vvwl2pu.default/zotero/storage/UZIMDJAB/infodoi10.1371journal.pone.html:text/html}
}

@article{araujo_uses_2012,
	title = {Uses and misuses of bioclimatic envelope modeling},
	volume = {93},
	issn = {0012-9658},
	url = {http://www.esajournals.org/doi/abs/10.1890/11-1930.1},
	doi = {10.1890/11-1930.1},
	abstract = {Bioclimatic envelope models use associations between aspects of climate and species' occurrences to estimate the conditions that are suitable to maintain viable populations. Once bioclimatic envelopes are characterized, they can be applied to a variety of questions in ecology, evolution, and conservation. However, some have questioned the usefulness of these models, because they may be based on implausible assumptions or may be contradicted by empirical evidence. We review these areas of contention, and suggest that criticism has often been misplaced, resulting from confusion between what the models actually deliver and what users wish that they would express. Although improvements in data and methods will have some effect, the usefulness of these models is contingent on their appropriate use, and they will improve mainly via better awareness of their conceptual basis, strengths, and limitations.},
	number = {7},
	urldate = {2015-07-12},
	journal = {Ecology},
	author = {Ara{\'u}jo, Miguel B. and Peterson, A. Townsend},
	month = feb,
	year = {2012},
	pages = {1527--1539},
	file = {Full Text PDF:/Users/douda/Library/Application Support/Firefox/Profiles/8vvwl2pu.default/zotero/storage/7WF737IT/Ara{\'u}jo and Peterson - 2012 - Uses and misuses of bioclimatic envelope modeling.pdf:application/pdf;Snapshot:/Users/douda/Library/Application Support/Firefox/Profiles/8vvwl2pu.default/zotero/storage/CEEERHKB/11-1930.html:text/html}
}

@article{sampaio_natural_2008,
	title = {Natural {Populations} of \textit{{Saccharomyces} kudriavzevii} in {Portugal} {Are} {Associated} with {Oak} {Bark} and {Are} {Sympatric} with \textit{{S}. cerevisiae} and \textit{{S}. paradoxus}},
	volume = {74},
	issn = {0099-2240, 1098-5336},
	url = {http://aem.asm.org/content/74/7/2144},
	doi = {10.1128/AEM.02396-07},
	abstract = {Here we report the isolation of four Saccharomyces species (former Saccharomyces sensu stricto group) from tree bark. The employment of two temperatures (10{\textdegree}C in addition to the more commonly used 30{\textdegree}C) resulted in the isolation of S. kudriavzevii and S. uvarum, two species that grow at low temperatures, in addition to S. cerevisiae and S. paradoxus. A clear bias was found toward the bark of certain trees, particularly certain oak species. Very often, more than one Saccharomyces species was found in one locality and occasionally even in the same bark sample. Our evidence strongly suggests that (markedly) different growth temperature preferences play a fundamental role in the sympatric associations of Saccharomyces species uncovered in this survey. S. kudriavzevii was isolated at most of the sites sampled in Portugal, indicating that the geographic distribution of this species is wider than the distribution assumed thus far. However, the Portuguese S. kudriavzevii population exhibited important genetic differences compared to the type strain of the species that represents a Japanese population. In this study, S. kudriavzevii stands out as the species that copes better with low temperatures.},
	language = {en},
	number = {7},
	urldate = {2015-09-17},
	journal = {Applied and Environmental Microbiology},
	author = {Sampaio, Jos{\'e} Paulo and Gon{\c c}alves, Paula},
	month = apr,
	year = {2008},
	pmid = {18281431},
	pages = {2144--2152},
	file = {Full Text PDF:/Users/douda/Library/Application Support/Firefox/Profiles/8vvwl2pu.default/zotero/storage/Z894FPIN/Sampaio and Gon{\c c}alves - 2008 - Natural Populations of Saccharomyces kudriavzevii .pdf:application/pdf;Snapshot:/Users/douda/Library/Application Support/Firefox/Profiles/8vvwl2pu.default/zotero/storage/P3DFVEX5/2144.html:text/html}
}

@article{goddard_saccharomyces_2015,
	title = {\textit{{Saccharomyces} cerevisiae}: a nomadic yeast with no niche?},
	volume = {15},
	issn = {1567-1364},
	shorttitle = {Saccharomyces cerevisiae},
	doi = {10.1093/femsyr/fov009},
	abstract = {Different species are usually thought to have specific adaptations, which allow them to occupy different ecological niches. But recent neutral ecology theory suggests that species diversity can simply be the result of random sampling, due to finite population sizes and limited dispersal. Neutral models predict that species are not necessarily adapted to specific niches, but are functionally equivalent across a range of habitats. Here, we evaluate the ecology of Saccharomyces cerevisiae, one of the most important microbial species in human history. The artificial collection, concentration and fermentation of large volumes of fruit for alcohol production produce an environment in which S. cerevisiae thrives, and therefore it is assumed that fruit is the ecological niche that S. cerevisiae inhabits and has adapted to. We find very little direct evidence that S. cerevisiae is adapted to fruit, or indeed to any other specific niche. We propose instead a neutral nomad model for S. cerevisiae, which we believe should be used as the starting hypothesis in attempting to unravel the ecology of this important microbe.},
	language = {eng},
	number = {3},
	journal = {FEMS yeast research},
	author = {Goddard, Matthew R. and Greig, Duncan},
	month = may,
	year = {2015},
	pmid = {25725024},
	pmcid = {PMC4444983}
}

@article{liti_population_2009,
	title = {Population genomics of domestic and wild yeasts},
	volume = {458},
	issn = {0028-0836},
	url = {http://dx.doi.org/10.1038/nature07743 http://www.nature.com/nature/journal/v458/n7236/suppinfo/nature07743_S1.html},
	number = {7236},
	journal = {Nature},
	author = {Liti, Gianni and Carter, David M. and Moses, Alan M. and Warringer, Jonas and Parts, Leopold and James, Stephen A. and Davey, Robert P. and Roberts, Ian N. and Burt, Austin and Koufopanou, Vassiliki and Tsai, Isheng J. and Bergman, Casey M. and Bensasson, Douda and O/'Kelly, Michael J. T. and van Oudenaarden, Alexander and Barton, David B. H. and Bailes, Elizabeth and Nguyen, Alex N. and Jones, Matthew and Quail, Michael A. and Goodhead, Ian and Sims, Sarah and Smith, Frances and Blomberg, Anders and Durbin, Richard and Louis, Edward J.},
	year = {2009},
	pages = {337--341},
	annote = {10.1038/nature07743}
}

@article{will_incipient_2010,
	title = {Incipient {Balancing} {Selection} through {Adaptive} {Loss} of {Aquaporins} in {Natural} \textit{{Saccharomyces} cerevisiae} {Populations}},
	volume = {6},
	url = {http://dx.doi.org/10.1371/journal.pgen.1000893},
	doi = {10.1371/journal.pgen.1000893},
	abstract = {Author Summary
Local adaptation is thought to be a driving force in population differentiation and the formation of new species. Yet, there are few examples of ecologically relevant phenotypes that have been mapped to individual genes, making it difficult to know what drives the evolution of such genes and contributes to the molecular mechanisms underlying divergence. Here, we provide a unique case of local adaptation through multi-gene loss. We mapped the genetic basis for natural variation in yeast freeze-thaw tolerance to two water transporters, AQY1 and AQY2. Although tolerant strains harbor functional alleles of both genes, the set of sensitive strains lost aquaporins at least 6 independent times, through missense mutations and frame-shifting deletions. Genome-wide scans reveal several signatures of recent, partial selective sweeps at the aquaporin loci, indicating positive selection for gene loss. This was likely driven by a major fitness advantage of aquaporin loss when cells grow in high sugar concentrations common to many strains' niche. Surprisingly, strains that lost aquaporins also lost the ancestral requirement for these genes during sexual reproduction. This work provides a compelling example of how gene loss through nonsense mutations, a hallmark of pseudogenization, is caused not by loss of constraint but by positive selection.},
	number = {4},
	urldate = {2015-08-06},
	journal = {PLoS Genet},
	author = {Will, Jessica L. and Kim, Hyun Seok and Clarke, Jessica and Painter, John C. and Fay, Justin C. and Gasch, Audrey P.},
	month = apr,
	year = {2010},
	pages = {e1000893},
	file = {PLoS Full Text PDF:/Users/douda/Library/Application Support/Firefox/Profiles/8vvwl2pu.default/zotero/storage/W27UW9G9/Will et al. - 2010 - Incipient Balancing Selection through Adaptive Los.pdf:application/pdf}
}

@article{jarnevich_caveats_2015,
	title = {Caveats for correlative species distribution modeling},
	volume = {29},
	issn = {1574-9541},
	url = {http://www.sciencedirect.com/science/article/pii/S1574954115000977},
	doi = {10.1016/j.ecoinf.2015.06.007},
	abstract = {Correlative species distribution models are becoming commonplace in the scientific literature and public outreach products, displaying locations, abundance, or suitable environmental conditions for harmful invasive species, threatened and endangered species, or species of special concern. Accurate species distribution models are useful for efficient and adaptive management and conservation, research, and ecological forecasting. Yet, these models are often presented without fully examining or explaining the caveats for their proper use and interpretation and are often implemented without understanding the limitations and assumptions of the model being used. We describe common pitfalls, assumptions, and caveats of correlative species distribution models to help novice users and end users better interpret these models. Four primary caveats corresponding to different phases of the modeling process, each with supporting documentation and examples, include: (1) all sampling data are incomplete and potentially biased; (2) predictor variables must capture distribution constraints; (3) no single model works best for all species, in all areas, at all spatial scales, and over time; and (4) the results of species distribution models should be treated like a hypothesis to be tested and validated with additional sampling and modeling in an iterative process.},
	urldate = {2015-08-28},
	journal = {Ecological Informatics},
	author = {Jarnevich, Catherine S. and Stohlgren, Thomas J. and Kumar, Sunil and Morisette, Jeffery T. and Holcombe, Tracy R.},
	month = sep,
	year = {2015},
	keywords = {Correlative models, Mapping, Niche modeling, Presence{\textendash}absence methods, Species distribution modeling, Species-environmental matching models},
	pages = {6--15},
	file = {ScienceDirect Full Text PDF:/Users/douda/Library/Application Support/Firefox/Profiles/8vvwl2pu.default/zotero/storage/DXD53J4B/Jarnevich et al. - 2015 - Caveats for correlative species distribution model.pdf:application/pdf;ScienceDirect Snapshot:/Users/douda/Library/Application Support/Firefox/Profiles/8vvwl2pu.default/zotero/storage/S2NSWQ6T/S1574954115000977.html:text/html}
}

@article{glushakova_massive_2007,
	title = {Massive isolation and identification of \textit{{Saccharomyces} paradoxus} yeasts from plant phyllosphere},
	volume = {76},
	issn = {0026-2617, 1608-3237},
	url = {http://link.springer.com/article/10.1134/S0026261707020129},
	doi = {10.1134/S0026261707020129},
	language = {en},
	number = {2},
	urldate = {2015-09-22},
	journal = {Microbiology},
	author = {Glushakova, A. M. and Ivannikova, Yu V. and Naumova, E. S. and Chernov, I. Yu and Naumov, G. I.},
	month = apr,
	year = {2007},
	keywords = {Medical Microbiology, Microbiology, Moscow region, PCR-analysis, phyllosphere, Saccharomyces paradoxus},
	pages = {205--210},
	file = {Snapshot:/Users/douda/Library/Application Support/Firefox/Profiles/8vvwl2pu.default/zotero/storage/D3CTWPKJ/S0026261707020129.html:text/html}
}

@article{johnson_population_2004,
	title = {Population {Genetics} of the {Wild} {Yeast} \textit{{Saccharomyces} paradoxus}},
	volume = {166},
	url = {http://www.genetics.org/cgi/content/abstract/166/1/43},
	abstract = {Saccharomyces paradoxus is the closest known relative of the well-known S. cerevisiae and an attractive model organism for population genetic and genomic studies. Here we characterize a set of 28 wild isolates from a 10-km2 sampling area in southern England. All 28 isolates are homothallic (capable of mating-type switching) and wild type with respect to nutrient requirements. Nine wild isolates and two lab strains of S. paradoxus were surveyed for sequence variation at six loci totaling 7 kb, and all 28 wild isolates were then genotyped at seven polymorphic loci. These data were used to calculate nucleotide diversity and number of segregating sites in S. paradoxus and to investigate geographic differentiation, population structure, and linkage disequilibrium. Synonymous site diversity is [{\textasciitilde}]0.3\%. Extensive incompatibilities between gene genealogies indicate frequent recombination between unlinked loci, but there is no evidence of recombination within genes. Some localized clonal growth is apparent. The frequency of outcrossing relative to inbreeding is estimated at 1.1\% on the basis of heterozygosity. Thus, all three modes of reproduction known in the lab (clonal replication, inbreeding, and outcrossing) have been important in molding genetic variation in this species.},
	number = {1},
	journal = {Genetics},
	author = {Johnson, Louise J. and Koufopanou, Vassiliki and Goddard, Matthew R. and Hetherington, Richard and Schafer, Stefanie M. and Burt, Austin},
	year = {2004},
	pages = {43--52},
	annote = {January 1, 2004}
}

@article{hyma_mixing_2013,
	title = {Mixing of vineyard and oak-tree ecotypes of \textit{{Saccharomyces} cerevisiae} in {North} {American} vineyards},
	volume = {22},
	copyright = {{\textcopyright} 2013 John Wiley \& Sons Ltd},
	issn = {1365-294X},
	url = {http://onlinelibrary.wiley.com/doi/10.1111/mec.12155/abstract},
	doi = {10.1111/mec.12155},
	abstract = {Humans have had a significant impact on the distribution and abundance of Saccharomyces cerevisiae through its widespread use in beer, bread and wine production. Yet, similar to other Saccharomyces species, S.~cerevisiae has also been isolated from habitats unrelated to fermentations. Strains of S.~cerevisiae isolated from grapes, wine must and vineyards worldwide are genetically differentiated from strains isolated from oak-tree bark, exudate and associated soil in North America. However, the causes and consequences of this differentiation have not yet been resolved. Historical differentiation of these two groups may have been influenced by geographic, ecological or human-associated barriers to gene flow. Here, we make use of the relatively recent establishment of vineyards across North America to identify and characterize any active barriers to gene flow between these two groups. We examined S.~cerevisiae strains isolated from grapes and oak trees within three North American vineyards and compared them to those isolated from oak trees outside of vineyards. Within vineyards, we found evidence of migration between grapes and oak trees and potential gene flow between the divergent oak-tree and vineyard groups. Yet, we found no vineyard genotypes on oak trees outside of vineyards. In contrast, Saccharomyces paradoxus isolated from the same sources showed population structure characterized by isolation by distance. The apparent absence of ecological or genetic barriers between sympatric vineyard and oak-tree populations of S.~cerevisiae implies that vineyards play an important role in the mixing between these two groups.},
	language = {en},
	number = {11},
	urldate = {2015-08-05},
	journal = {Molecular Ecology},
	author = {Hyma, Katie E. and Fay, Justin C.},
	month = jun,
	year = {2013},
	keywords = {gene flow, oak, population genetics, Saccharomyces cerevisiae, vineyard, yeast},
	pages = {2917--2930}
}

@article{tanghe_aquaporin_2005,
	title = {Aquaporin expression and freeze tolerance in \textit{{Candida} albicans}},
	volume = {71},
	issn = {0099-2240},
	doi = {10.1128/AEM.71.10.6434-6437.2005},
	abstract = {Aquaporins are members of the major intrinsic protein superfamily of integral membrane proteins which enable the transport of water, glycerol, and other solutes across membranes in various organisms. In microorganisms, the physiological role of aquaporins is not yet defined. We found a clear correlation between expression of the Candida albicans aquaporin-encoding gene AQY1 and freeze tolerance. A connection with the function for the aquaporin in the natural environment of C. albicans is, however, not obvious.},
	language = {eng},
	number = {10},
	journal = {Applied and Environmental Microbiology},
	author = {Tanghe, An and Carbrey, Jennifer M. and Agre, Peter and Thevelein, Johan M. and Van Dijck, Patrick},
	month = oct,
	year = {2005},
	pmid = {16204575},
	pmcid = {PMC1265964},
	keywords = {Aquaporins, Candida albicans, Freezing, Fungal Proteins, Gene Deletion, Gene Expression Regulation, Fungal, Polymerase Chain Reaction, Saccharomyces cerevisiae Proteins},
	pages = {6434--6437}
}

@article{kurtzman_advances_2015,
	title = {Advances in yeast systematics and phylogeny and their use as predictors of biotechnologically important metabolic pathways},
	volume = {15},
	copyright = {Published by Oxford University Press on behalf of FEMS 2015. This work is written by (a) US Government employee(s) and is in the public domain in the US.},
	issn = {1567-1364, 1567-1364},
	url = {http://femsyr.oxfordjournals.org/content/15/6/fov050},
	doi = {10.1093/femsyr/fov050},
	abstract = {Detection, identification and classification of yeasts have undergone a major transformation in the last decade and a half following application of gene sequence analyses and genome comparisons. Development of a database (barcode) of easily determined DNA sequences from domains 1 and 2 (D1/D2) of the nuclear large subunit rRNA gene and from ITS now permits many laboratories to identify species quickly and accurately, thus replacing the laborious and often inaccurate phenotypic tests previously used. Phylogenetic analysis of gene sequences is leading to a major revision of yeast systematics that will result in redefinition of nearly all genera. This new understanding of species relationships has prompted a change of rules for naming and classifying yeasts and other fungi, and these new rules are presented in the recently implemented International Code of Nomenclature for algae, fungi, and plants (Melbourne Code). The use of molecular methods for species identification and the impact of Code changes on classification will be discussed, as will use of phylogeny for prediction of biotechnological applications.},
	language = {en},
	number = {6},
	urldate = {2015-09-10},
	journal = {FEMS Yeast Research},
	author = {Kurtzman, Cletus P. and Mateo, Raquel Quintilla and Kolecka, Anna and Theelen, Bart and Robert, Vincent and Boekhout, Teun},
	month = sep,
	year = {2015},
	pmid = {26136514},
	pages = {fov050},
	file = {Full Text PDF:/Users/douda/Library/Application Support/Firefox/Profiles/8vvwl2pu.default/zotero/storage/DV3M3768/Kurtzman et al. - 2015 - Advances in yeast systematics and phylogeny and th.pdf:application/pdf;Snapshot:/Users/douda/Library/Application Support/Firefox/Profiles/8vvwl2pu.default/zotero/storage/TG89W8VG/fov050.html:text/html}
}

@article{freel_lachancea_2015,
	title = {\textit{{Lachancea} quebecensis} sp. nov., a yeast species consistently isolated from tree bark in the {Canadian} province of {Qu{\'e}bec}},
	volume = {65},
	url = {http://ijs.sgmjournals.org/content/journal/ijsem/10.1099/ijsem.0.000426},
	urldate = {2015-08-06},
	journal = {International Journal of Systematic and Evolutionary Microbiology},
	author = {Freel, Kelle C. and Charron, Guillaume and Leducq, Jean-Baptiste and Landry, Christian R. and Schacherer, Joseph},
	year = {2015},
	pages = {3392--3399},
	file = {Snapshot:/Users/douda/Library/Application Support/Firefox/Profiles/8vvwl2pu.default/zotero/storage/S995GKMA/ijsem.0.html:text/html}
}

@book{sutton_trees_1990,
	address = {London},
	title = {Trees of {Britain} and {Europe}},
	isbn = {0-86272-523-2 978-0-86272-523-5},
	language = {English},
	publisher = {Kingfisher},
	author = {Sutton, David A},
	year = {1990}
}

@article{salvado_temperature_2011,
	title = {Temperature {Adaptation} {Markedly} {Determines} {Evolution} within the {Genus} \textit{{Saccharomyces}}},
	volume = {77},
	issn = {0099-2240, 1098-5336},
	url = {http://aem.asm.org/content/77/7/2292},
	doi = {10.1128/AEM.01861-10},
	abstract = {The present study uses a mathematical-empirical approach to estimate the cardinal growth temperature parameters (Tmin, the temperature below which growth is no longer observed; Topt, the temperature at which the $\mu$max equals its optimal value; $\mu$opt, the optimal value of $\mu$max; and Tmax, the temperature above which no growth occurs) of 27 yeast strains belonging to different Saccharomyces and non-Saccharomyces species. S. cerevisiae was the yeast best adapted to grow at high temperatures within the Saccharomyces genus, with the highest optimum (32.3{\textdegree}C) and maximum (45.4{\textdegree}C) growth temperatures. On the other hand, S. kudriavzevii and S. bayanus var. uvarum showed the lowest optimum (23.6 and 26.2{\textdegree}C) and maximum (36.8 and 38.4{\textdegree}C) growth temperatures, respectively, confirming that both species are more psychrophilic than S. cerevisiae. The remaining Saccharomyces species (S. paradoxus, S. mikatae, S. arboricolus, and S. cariocanus) showed intermediate responses. With respect to the minimum temperature which supported growth, this parameter ranged from 1.3 (S. cariocanus) to 4.3{\textdegree}C (S. kudriavzevii). We also tested whether these physiological traits were correlated with the phylogeny, which was accomplished by means of a statistical orthogram method. The analysis suggested that the most important shift in the adaptation to grow at higher temperatures occurred in the Saccharomyces genus after the divergence of the S. arboricolus, S. mikatae, S. cariocanus, S. paradoxus, and S. cerevisiae lineages from the S. kudriavzevii and S. bayanus var. uvarum lineages. Finally, our mathematical models suggest that temperature may also play an important role in the imposition of S. cerevisiae versus non-Saccharomyces species during wine fermentation.},
	language = {en},
	number = {7},
	urldate = {2015-03-18},
	journal = {Applied and Environmental Microbiology},
	author = {Salvad{\'o}, Z. and Arroyo-L{\'o}pez, F. N. and Guillam{\'o}n, J. M. and Salazar, G. and Querol, A. and Barrio, E.},
	month = apr,
	year = {2011},
	pmid = {21317255},
	pages = {2292--2302},
	file = {Full Text PDF:/Users/douda/Library/Application Support/Firefox/Profiles/8vvwl2pu.default/zotero/storage/3X2KN723/Salvad{\'o} et al. - 2011 - Temperature Adaptation Markedly Determines Evoluti.pdf:application/pdf;Snapshot:/Users/douda/Library/Application Support/Firefox/Profiles/8vvwl2pu.default/zotero/storage/DE5D6B9P/2292.html:text/html}
}

@incollection{robert_yeast_2006,
	title = {Yeast biodiversity and culture collections},
	booktitle = {Biodiversity and ecophysiology of yeasts},
	publisher = {Springer},
	author = {Robert, Vincent and Stalpers, Joost and Boekhout, Teun and Tan, Shu-hui},
	year = {2006},
	pages = {31--44}
}

@article{passoth_biotechnology_2006,
	title = {Biotechnology, physiology and genetics of the yeast \textit{{Pichia} anomala}},
	volume = {6},
	issn = {1567-1364},
	url = {http://onlinelibrary.wiley.com/doi/10.1111/j.1567-1364.2005.00004.x/abstract},
	doi = {10.1111/j.1567-1364.2005.00004.x},
	abstract = {The ascomycetous yeast Pichia anomala is frequently associated with food and feed products, either as a production organism or as a spoilage yeast. It belongs to the nonSaccharomyces wine yeasts and contributes to the wine aroma by the production of volatile compounds. The ability to grow in preserved food and feed environments is due to its capacity to grow under low pH, high osmotic pressure and low oxygen tension. A new application of P. anomala is its use as a biocontrol agent, which is based on the potential to inhibit a variety of moulds in different environments. Although classified as a biosafety class-1 organism, cases of P. anomala infections have been reported in immunocompromised patients. On the other hand, P. anomala killer toxins have a potential as antimicrobial agents. The yeast can use a broad range of nitrogen and phosphor sources, which makes it a potential agent to decrease environmental pollution by organic residues from agriculture. However, present knowledge of the physiological basis of its performance is limited. Recently, the first studies have been published dealing with the global regulation of the metabolism of P. anomala under different conditions of oxygenation.},
	language = {en},
	number = {1},
	urldate = {2015-07-27},
	journal = {FEMS Yeast Research},
	author = {Passoth, Volkmar and Fredlund, Elisabeth and Druvefors, Ulrika {\"A}del and Schn{\"u}rer, Johan},
	month = jan,
	year = {2006},
	keywords = {biocontrol, food and feed science, killer yeasts, Pichia anomala, spoilage, wine},
	pages = {3--13},
	file = {Full Text PDF:/Users/douda/Library/Application Support/Firefox/Profiles/8vvwl2pu.default/zotero/storage/NSCKWBQN/Passoth et al. - 2006 - Biotechnology, physiology and genetics of the yeas.pdf:application/pdf;Snapshot:/Users/douda/Library/Application Support/Firefox/Profiles/8vvwl2pu.default/zotero/storage/46GADRWA/abstract.html:text/html}
}

@article{bardgett_temporal_2005,
	title = {A temporal approach to linking aboveground and belowground ecology},
	volume = {20},
	issn = {0169-5347},
	url = {http://www.sciencedirect.com/science/article/pii/S0169534705002612},
	doi = {10.1016/j.tree.2005.08.005},
	abstract = {Ecologists are becoming increasingly aware of the role of aboveground{\textendash}belowground relationships in controlling ecosystem processes and properties. Here, we review recent studies that show that relationships between aboveground and belowground communities operate over a hierarchy of temporal scales, ranging from days to seasons, to millennia, with differing consequences for ecosystem structure and function. We propose that a temporal framework is crucial to our understanding of the nature and ecological significance of relationships between aboveground and belowground communities.},
	number = {11},
	urldate = {2015-08-26},
	journal = {Trends in Ecology \& Evolution},
	author = {Bardgett, Richard D. and Bowman, William D. and Kaufmann, Ruediger and Schmidt, Steve K.},
	month = nov,
	year = {2005},
	pages = {634--641},
	file = {ScienceDirect Full Text PDF:/Users/douda/Library/Application Support/Firefox/Profiles/8vvwl2pu.default/zotero/storage/S3ESK69W/Bardgett et al. - 2005 - A temporal approach to linking aboveground and bel.pdf:application/pdf;ScienceDirect Snapshot:/Users/douda/Library/Application Support/Firefox/Profiles/8vvwl2pu.default/zotero/storage/EN6ZZPNZ/S0169534705002612.html:text/html}
}
